# Supplementary material for: Genome and GWAS analyses for soybean cyst nematode resistance in USDA world-wide common bean (Phaseolus vulgaris) germplasm
Source: Front Plant Sci. 2025 Mar 21;16:1520087. doi: 10.3389/fpls.2025.1520087 (PMC11968425; doi:10.3389/fpls.2025.1520087)
Supplement: Supplementary file 1 [file Table1.xlsx]

## Sheet: S1_line
Supplementary Table S1. 354 USDA common bean accession ID, name, and origin (country and city), population clusters and groups, and their SCN FI of reactions to HG Type 7 (HG7, race 6), HG Type 2.5.7 (HG257, race 5), and HG Type 1.3.6.7 (HG1367, race 14).
									Female Index (FI)
PI Accession	Line_ID	Q1	Q2	2Cluster	Q1(3group)_ Q2(2group)	FI<10 in one or more HG Type	HG Type 7	HG Type 2.5.7	HG Type 1.3.6.7	max.	min.	range	Country	No. accessions in country	PI used in Shi et al. 2021
PI 638885	PI638885_Argentina_Q2	0	1	Q2	Q2p1		47.5	50.2		50.2	47.5	2.7	Argentina	1
PI 638845	PI638845_Armenia_Q1	1	0	Q1	Q1g3		64.1	32.6		64.1	32.6	31.5	Armenia	4
PI 638846	PI638846_Armenia_Q1	1	0	Q1	Q1g3		68.8	35		68.8	35	33.8
PI 638847	PI638847_Armenia_Q2	0.001	0.999	Q2	Q2p1		67
PI 661892	PI661892_Armenia_Q2	0.001	0.999	Q2	Q2p1		81.4	62		81.4	62	19.4
PI 136685	PI136685_Australia_Q1	0.998	0.002	Q1	Q1g3		84.9	43.3	36.7	84.9	36.7	48.2	Australia	5
PI 173208	PI173208_Australia_Q2	0	1	Q2	Q2p1		24.7	17.9	14.7	24.7	14.7	10
PI 360911	PI360911_Australia_Q2	0	1	Q2	Q2p1		34.4	40.3	38	40.3	34.4	5.9
PI 486351	PI486351_Australia,Queensland_Q2	0	1	Q2	Q2p1		83.9	58.2	80.2	83.9	58.2	25.7
PI 316909	PI316909_Australia,Victoria_Q2	0.023	0.977	Q2	Q2p2		67.6	81.4	70.9	81.4	67.6	13.8
PI 161952	PI161952_Belgium_Q2	0.142	0.858	Q2	Q2p2		45.7	103.3	67.8	103.3	45.7	57.6	Belgium	2
PI 161954	PI161954_Belgium_Q2	0.197	0.803	Q2	Q2p2		66.9	54.1	60.3	66.9	54.1	12.8
PI 387862	PI387862_Bolivia_Q2	0	1	Q2	Q2p1	HG257,HG1367	11.5	5.9	6.8	11.5	5.9	5.6	Bolivia	2
PI 661817	PI661817_Bolivia,Chuquisaca_Q2	0.031	0.969	Q2	Q2p1	HG7,HG1367	6	17.5	7.5	17.5	6	11.5
PI 370533	PI370533_BosniaandHerzegovina_Q1	0.993	0.007	Q1	Q1g3		47.8	48.2	16.3	48.2	16.3	31.9	Bosniaand Herzegovina	1
PI 642110	PI642110_Brazil_Q1	0.999	0.001	Q1	Q1g2		47.3	33.8	12.6	47.3	12.6	34.7	Brazil	2
PI 661645	PI661645_Brazil_Q1	0.986	0.014	Q1	Q1g2		59.1	48.8	17.9	59.1	17.9	41.2
PI 379477	PI379477_Bulgaria_Q2	0	1	Q2	Q2p1		88.2	52.8	77.4	88.2	52.8	35.4	Bulgaria	39
PI 379478	PI379478_Bulgaria_Q2	0.065	0.935	Q2	Q2p2		70.5	51.5	49.4	70.5	49.4	21.1
PI 640923	PI640923_Bulgaria_Q1	0.986	0.014	Q1	Q1g2		64.5	40.6	11.7	64.5	11.7	52.8
PI 640931	PI640931_Bulgaria_Q1	1	0	Q1	Q1g3		84.9	42.3	43.2	84.9	42.3	42.6
PI 642099	PI642099_Bulgaria_Q1	0.97	0.03	Q1	Q1g3		85	13.6	20.8	85	13.6	71.4
PI 661620	PI661620_Bulgaria_Q2	0	1	Q2	Q2p1		82.9	24.4	50.7	82.9	24.4	58.5
PI 661623	PI661623_Bulgaria_Q2	0	1	Q2	Q2p2		100.8	63.5		100.8	63.5	37.3
PI 661653	PI661653_Bulgaria_Q1	0.941	0.059	Q1	Q1g2		20.5	29.9	18.5	29.9	18.5	11.4
PI 661662	PI661662_Bulgaria_Q1	1	0	Q1	Q1g3		79.6	43.3	39.3	79.6	39.3	40.3
PI 661678	PI661678_Bulgaria_Q1	1	0	Q1	Q1g3		52.4	31	19.7	52.4	19.7	32.7
PI 661680	PI661680_Bulgaria_Q2	0.048	0.952	Q2	Q2p1		28.8	48.8	37.7	48.8	28.8	20
PI 661697	PI661697_Bulgaria_Q1	1	0	Q1	Q1g3		60.1	42.9	28.2	60.1	28.2	31.9
PI 661701	PI661701_Bulgaria_Q1	1	0	Q1	Q1g3		50.4	42.7		50.4	42.7	7.7
W6 12116	W612116_Bulgaria_Q1	1	0	Q1	Q1g3		88.9	59	35.2	88.9	35.2	53.7
W6 12158	W612158_Bulgaria_Q1	0.994	0.006	Q1	Q1g3		61.8		22.4	61.8	22.4	39.4
W6 12178	W612178_Bulgaria_Q2	0	1	Q2	Q2p1		82.6	49.9	46.8	82.6	46.8	35.8
W6 12182	W612182_Bulgaria_Q1	0.999	0.001	Q1	Q1g3		33	26	37.4	37.4	26	11.4
W6 12201	W612201_Bulgaria_Q2	0.145	0.855	Q2	Q2p1	HG7	2.4	25.9	37.1	37.1	2.4	34.7
W6 12218	W612218_Bulgaria_Q1	0.99	0.01	Q1	Q1g2		61.8	44.9	31.1	61.8	31.1	30.7
W6 12235	W612235_Bulgaria_Q2	0	1	Q2	Q2p1		82.9	66.9		82.9	66.9	16
W6 12236	W612236_Bulgaria_Q1	1	0	Q1	Q1g3		61.7	40.6	17.7	61.7	17.7	44
W6 12246	W612246_Bulgaria_Q2	0	1	Q2	Q2p1		89.1	53	64.8	89.1	53	36.1
W6 12263	W612263_Bulgaria_Q1	0.991	0.009	Q1	Q1g3		64.2	42.1	57.2	64.2	42.1	22.1
W6 12265	W612265_Bulgaria_Q1	0.995	0.005	Q1	Q1g3		49.7
W6 12267	W612267_Bulgaria_Q1	0.999	0.001	Q1	Q1g3		80.5	30.8	49.9	80.5	30.8	49.7
W6 12309	W612309_Bulgaria_Q2	0	1	Q2	Q2p1		65.5	78.9		78.9	65.5	13.4
W6 12313	W612313_Bulgaria_Q1	1	0	Q1	Q1g3		78.3	33.5	37.3	78.3	33.5	44.8
W6 12321	W612321_Bulgaria_Q1	0.999	0.001	Q1	Q1g2		82.6	34.3	16.9	82.6	16.9	65.7
W6 12322	W612322_Bulgaria_Q2	0.074	0.926	Q2	Q2p2		79	33.9		79	33.9	45.1
W6 12332	W612332_Bulgaria_Q2	0.073	0.927	Q2	Q2p2		89.8	35		89.8	35	54.8
W6 12334	W612334_Bulgaria_Q1	0.998	0.002	Q1	Q1g3		70.6	37		70.6	37	33.6
W6 12354	W612354_Bulgaria_Q1	1	0	Q1	Q1g3		74.6	42.9		74.6	42.9	31.7
W6 12361	W612361_Bulgaria_Q2	0	1	Q2	Q2p1		89.6	60.7	78.1	89.6	60.7	28.9
W6 12369	W612369_Bulgaria_Q1	1	0	Q1	Q1g3		101.2	39.4	42.6	101.2	39.4	61.8
W6 12376	W612376_Bulgaria_Q1	1	0	Q1	Q1g3		86.5	35.2	56	86.5	35.2	51.3
W6 12390	W612390_Bulgaria_Q1	1	0	Q1	Q1g2		50.3	24.4	10.8	50.3	10.8	39.5
W6 12398	W612398_Bulgaria_Q2	0	1	Q2	Q2p1		79.5	37.5	43.1	79.5	37.5	42
W6 12423	W612423_Bulgaria_Q1	0.995	0.005	Q1	Q1g3		58.4	35.8	29.8	58.4	29.8	28.6
W6 12468	W612468_Bulgaria_Q1	0.986	0.014	Q1	Q1g3		84.9	30.2	23.3	84.9	23.3	61.6
PI 110229	PI110229_Burundi_Q2	0.018	0.982	Q2	Q2p1			46.1	52.3	52.3	46.1	6.2	Burundi	1
PI 640939	PI640939_Canada_Q1	0.988	0.012	Q1	Q1g2		45.8	27.3	11	45.8	11	34.8	Canada	5
PI 590540	PI590540_Canada,Alberta_Q1	0.929	0.071	Q1	Q1g2		66.4	35.4	19.6	66.4	19.6	46.8
PI 638798	PI638798_Canada,Ontario_Q1	1	0	Q1	Q1g2		66.9	35.2	15.8	66.9	15.8	51.1
PI 638799	PI638799_Canada,Ontario_Q1	0.991	0.009	Q1	Q1g2	HG1367	42.2	30.7	7.2	42.2	7.2	35
PI 638801	PI638801_Canada,Ontario_Q1	0.991	0.009	Q1	Q1g2		51.7	41.9	20.4	51.7	20.4	31.3
PI 282067	PI282067_Chile_Q2	0	1	Q2	Q2p1		53.3	38.5	34.3	53.3	34.3	19	Chile	2
PI 300677	PI300677_Chile_Q1	0.995	0.005	Q1	Q1g2		60.4	32.9	11.9	60.4	11.9	48.5
PI 291367	PI291367_China_Q1	0.96	0.04	Q1	Q1g3		58	54.2	41.3	58	41.3	16.7	China	39
PI 291368	PI291368_China_Q1	1	0	Q1	Q1g3		71	33.2	35.5	71	33.2	37.8
PI 291369	PI291369_China_Q1	0.856	0.144	Q1	Q1g3			29.7	43.6	43.6	29.7	13.9
PI 353499	PI353499_China_Q1	0.97	0.03	Q1	Q1g3		68.7	30.1	23.9	68.7	23.9	44.8
PI 353503	PI353503_China_Q1	0.927	0.073	Q1	Q1g3		61.4	49.2	24.9	61.4	24.9	36.5
PI 353506	PI353506_China_Q1	0.949	0.051	Q1	Q1g3		69.4	69.9	54	69.9	54	15.9
PI 353530	PI353530_China_Q1	0.997	0.003	Q1	Q1g2		114.3	70.8	26.9	114.3	26.9	87.4
PI 353531	PI353531_China_Q2	0.185	0.815	Q2	Q2p2		62.1	54.9	28.6	62.1	28.6	33.5
PI 391626	PI391626_China_Q1	0.96	0.04	Q1	Q1g3		29.7	23.6	13.6	29.7	13.6	16.1
PI 391627	PI391627_China_Q1	0.996	0.004	Q1	Q1g3		82.4
PI 391628	PI391628_China_Q1	0.992	0.008	Q1	Q1g3			37.9	25.1	37.9	25.1	12.8
PI 419097	PI419097_China_Q1	0.985	0.015	Q1	Q1g3		38.3	21.5	24.3	38.3	21.5	16.8
PI 430499	PI430499_China_Q2	0.09	0.91	Q2	Q2p2		53.8	68.2	62.7	68.2	53.8	14.4
PI 430589	PI430589_China_Q2	0.087	0.913	Q2	Q2p2		34.8	54.5		54.5	34.8	19.7
PI 436588	PI436588_China_Q1	0.981	0.019	Q1	Q1g3		48.2	44	21.7	48.2	21.7	26.5
PI 478382	PI478382_China_Q2	0.09	0.91	Q2	Q2p2		92.1	48.9		92.1	48.9	43.2
PI 549784	PI549784_China_Q1	0.999	0.001	Q1	Q1g3		47.9	29.8	27	47.9	27	20.9
PI 549785	PI549785_China_Q2	0	1	Q2	Q2p1		48.5	48.2	29.9	48.5	29.9	18.6
PI 549793	PI549793_China_Q1	0.996	0.004	Q1	Q1g2		62.1	50.1	26.8	62.1	26.8	35.3
PI 549797	PI549797_China_Q1	0.878	0.122	Q1	Q1g2		54.3	44.3	15.8	54.3	15.8	38.5
PI 577692	PI577692_China_Q1	1	0	Q1	Q1g3		57.4	33.6		57.4	33.6	23.8
PI 577696	PI577696_China_Q2	0.001	0.999	Q2	Q2p2		99	52	62	99	52	47
W6 11340	W611340_China_Q2	0	1	Q2	Q2p2		136.9	61	71.9	136.9	61	75.9
W6 13228	W613228_China_Q2	0.013	0.987	Q2	Q2p1		29.3	42.2	17.1	42.2	17.1	25.1
W6 13229	W613229_China_Q2	0.003	0.997	Q2	Q2p1		29.9	60		60	29.9	30.1
W6 13230	W613230_China_Q2	0	1	Q2	Q2p1		66.2	56.2	34.5	66.2	34.5	31.7
W6 16677	W616677_China_Q2	0	1	Q2	Q2p1		77.2	63.2	42.5	77.2	42.5	34.7
PI 430590	PI430590_China,Beijing_Q1	0.984	0.016	Q1	Q1g3		48.9	24.8	21.1	48.9	21.1	27.8
PI 583568	PI583568_China,Hebei_Q1	0.998	0.002	Q1	Q1g2		95	60	29.5	95	29.5	65.5
PI 583570	PI583570_China,Hebei_Q1	0.923	0.077	Q1	Q1g3	HG7	2.4	54.2		54.2	2.4	51.8
PI 583571	PI583571_China,Hebei_Q1	0.988	0.012	Q1	Q1g2		101	57.6	19.4	101	19.4	81.6
PI 583573	PI583573_China,Hebei_Q2	0.21	0.79	Q2	Q2p1		60.2	25.9	38.5	60.2	25.9	34.3
PI 419150	PI419150_China,Jiangsu_Q2	0.089	0.911	Q2	Q2p2		53.4		50.1	53.4	50.1	3.3
PI 113367	PI113367_China,NeiMonggol_Q2	0.152	0.848	Q2	Q2p2		65.1	39.3	23.9	65.1	23.9	41.2
PI 499956	PI499956_China,Sichuan_Q1	0.974	0.026	Q1	Q1g3		24.3	22.6	13.1	24.3	13.1	11.2
PI 577691	PI577691_China,Xinjiang_Q2	0.001	0.999	Q2	Q2p2		100.3	53.9	77.8	100.3	53.9	46.4
PI 577688	PI577688_China,Yunnan_Q2	0.149	0.851	Q2	Q2p2		98.3	66.7		98.3	66.7	31.6
W6 22465	W622465_China,Yunnan_Q2	0.03	0.97	Q2	Q2p1		76.4	15.4	83.3	83.3	15.4	67.9
W6 4549	W64549_China,Yunnan_Q2	0.048	0.952	Q2	Q2p1		52.5	58.7	40.5	58.7	40.5	18.2
PI 207153	PI207153_Colombia_Q1	0.577	0.423	Q1	Q1g3		83.4	101.1	30.9	101.1	30.9	70.2	Colombia	4
PI 207196	PI207196_Colombia_Q1	1	0	Q1	Q1g3		78.7	56.4	24.4	78.7	24.4	54.3
PI 313615	PI313615_Colombia,Huila_Q1	0.982	0.018	Q1	Q1g2	HG257,HG1367	14.8	9.7	5.6	14.8	5.6	9.2			PI313615
PI 313630	PI313630_Colombia,Narino_Q1	1	0	Q1	Q1g1	HG7,HG257	9.2	3	32.8	32.8	3	29.8			PI313630
PI 288013	PI288013_CostaRica_Q1	0.983	0.017	Q1	Q1g2		104.8	47.1	15.9	104.8	15.9	88.9	Costa Rica	6
PI 372353	PI372353_CostaRica_Q1	0.989	0.011	Q1	Q1g2	HG1367	41.2	20	6.1	41.2	6.1	35.1
PI 209498	PI209498_CostaRica,Cartago_Q2	0.006	0.994	Q2	Q2p1		11.5	11.8	10.8	11.8	10.8	1			PI209498
PI 309834	PI309834_CostaRica,Cartago_Q1	0.979	0.021	Q1	Q1g2		27	18.5	18.3	27	18.3	8.7
PI 309845	PI309845_CostaRica,Cartago_Q1	1	0	Q1	Q1g2	HG257,HG1367	11.7	6.6	5.1	11.7	5.1	6.6			PI309845
PI 661723	PI661723_CostaRica,Puntarenas_Q1	0.99	0.01	Q1	Q1g2		41.8	15	10.7	41.8	10.7	31.1
PI 209621	PI209621_Cuba_Q1	1	0	Q1	Q1g2		70.6	42.1	19	70.6	19	51.6	Cuba	1
PI 603941	PI603941_DominicanRepublic_Q1	0.984	0.016	Q1	Q1g2		47.9	38.4	17.7	47.9	17.7	30.2	Dominican Republic	1
PI 152326	PI152326_Ecuador_Q1	1	0	Q1	Q1g2		65	37.2	22.2	65	22.2	42.8	Ecuador	8
PI 355419	PI355419_Ecuador_Q2	0.033	0.967	Q2	Q2p1	HG257,HG1367	16.2	6.6	1.5	16.2	1.5	14.7			PI355419
PI 415886	PI415886_Ecuador,Carchi_Q2	0.002	0.998	Q2	Q2p1	HG257,HG1367		6.6	6.4	6.6	6.4	0.2
PI 415892	PI415892_Ecuador,Carchi_Q2	0.002	0.998	Q2	Q2p1	HG257,HG1367		7	7.4	7.4	7	0.4
PI 241794	PI241794_Ecuador,Guayas_Q2	0.029	0.971	Q2	Q2p1		32.8	17.3	15.8	32.8	15.8	17			PI241794
PI 355415	PI355415_Ecuador,Imbabura_Q2	0.01	0.99	Q2	Q2p1	HG257,HG1367	19.3	7.2	2.4	19.3	2.4	16.9
PI 415926	PI415926_Ecuador,Imbabura_Q2	0.009	0.991	Q2	Q2p1	HG257,HG1367	29.2	4.8	4.4	29.2	4.4	24.8
PI 415936	PI415936_Ecuador,Imbabura_Q2	0.002	0.998	Q2	Q2p1	HG7,HG257,HG1367	5	4.3	2.1	5	2.1	2.9			PI415936
PI 150405	PI150405_ElSalvador_Q1	0.983	0.017	Q1	Q1g2		41.4	26	29	41.4	26	15.4	ElSalvador	3
PI 297288	PI297288_ElSalvador_Q1	1	0	Q1	Q1g2	HG1367	67.9	29.4	9.3	67.9	9.3	58.6
PI 297294	PI297294_ElSalvador_Q2	0	1	Q2	Q2p1		60.7	57.5		60.7	57.5	3.2
PI 358123	PI358123_FormerSerbiaandMontenegro_Q2	0.059	0.941	Q2	Q2p1		54.7	27.2	22.2	54.7	22.2	32.5	Former Serbiaand Montenegro	3
PI 368771	PI368771_FormerSerbiaandMontenegro_Q2	0	1	Q2	Q2p1			56.7	22.1	56.7	22.1	34.6
PI 379504	PI379504_FormerSerbiaandMontenegro_Q2	0	1	Q2	Q2p1		90.2	91.9	46.6	91.9	46.6	45.3
PI 264240	PI264240_France_Q1	0.54	0.46	Q1	Q1g3		55.8	45.2	39.6	55.8	39.6	16.2	France	11
PI 264786	PI264786_France_Q2	0.036	0.964	Q2	Q2p1		43.6	57.7	45.5	57.7	43.6	14.1
PI 302537	PI302537_France_Q2	0	1	Q2	Q2p2			43.9	111.3	111.3	43.9	67.4
PI 349846	PI349846_France_Q2	0.157	0.843	Q2	Q2p2		37.1	36	40.8	40.8	36	4.8
PI 518171	PI518171_France_Q2	0.296	0.704	Q2	Q2p2		27.4	47.7	48.9	48.9	27.4	21.5
PI 518195	PI518195_France_Q2	0.138	0.862	Q2	Q2p2		65.5	33.3		65.5	33.3	32.2
PI 518200	PI518200_France_Q2	0.015	0.985	Q2	Q2p2		63	28.8		63	28.8	34.2
PI 518203	PI518203_France_Q2	0.064	0.936	Q2	Q2p2		74.5	37.7	57.5	74.5	37.7	36.8
PI 518211	PI518211_France_Q2	0.02	0.98	Q2	Q2p2		111.2	53.7		111.2	53.7	57.5
PI 518222	PI518222_France_Q2	0.001	0.999	Q2	Q2p2		113	61.7		113	61.7	51.3
PI 518229	PI518229_France_Q2	0.146	0.854	Q2	Q2p2		72.8	42.4		72.8	42.4	30.4
PI 661952	PI661952_Georgia_Q2	0	1	Q2	Q2p1		92.9	107.4	95.4	107.4	92.9	14.5	Georgia	1
PI 264142	PI264142_Germany_Q2	0.119	0.881	Q2	Q2p2			37	68	68	37	31	Germany	3
PI 550434	PI550434_Germany_Q1	0.598	0.402	Q1	Q1g3		103.8	31.3	56.5	103.8	31.3	72.5
PI 226938	PI226938_Germany,Berlin_Q2	0.305	0.695	Q2	Q2p2		53.3	77	87.9	87.9	53.3	34.6
PI 476732	PI476732_Guatemala_Q1	0.914	0.086	Q1	Q1g1		17	15.4	12	17	12	5	Guatemala	7
PI 182007	PI182007_Guatemala,AltaVerapaz_Q1	0.868	0.132	Q1	Q1g1		18.8	15.1	14.7	18.8	14.7	4.1
PI 195349	PI195349_Guatemala,Chimaltenango_Q1	0.905	0.095	Q1	Q1g1		11.5	10.6	10.4	11.5	10.4	1.1
PI 343950	PI343950_Guatemala,Huehuetenango_Q1	0.656	0.344	Q1	Q1g1	HG7	8.1	10.1		10.1	8.1	2			PI343950
PI 201018	PI201018_Guatemala,Jutiapa_Q1	0.748	0.252	Q1	Q1g1	HG7,HG1367	7.3	13.2	6.6	13.2	6.6	6.6
PI 310692	PI310692_Guatemala,Jutiapa_Q1	0.994	0.006	Q1	Q1g2		67.3	34.3	17.3	67.3	17.3	50
PI 195375	PI195375_Guatemala,Quezaltenango_Q1	0.876	0.124	Q1	Q1g1		19.1	12	12.5	19.1	12	7.1
PI 326121	PI326121_Honduras,Copan_Q1	0.976	0.024	Q1	Q1g3		55	16.1	31.4	55	16.1	38.9	Honduras	1
PI 289436	PI289436_Hungary_Q2	0.022	0.978	Q2	Q2p2		53.2	40.4	45	53.2	40.4	12.8	Hungary	13
PI 324539	PI324539_Hungary_Q2	0.062	0.938	Q2	Q2p1		42.2	50.7	37.3	50.7	37.3	13.4
PI 324598	PI324598_Hungary_Q2	0.021	0.979	Q2	Q2p1		51.9	40.9	42.1	51.9	40.9	11
PI 324655	PI324655_Hungary_Q2	0.014	0.986	Q2	Q2p2		86.8	52.1	54.4	86.8	52.1	34.7
PI 324680	PI324680_Hungary_Q2	0.002	0.998	Q2	Q2p1		56.7	46.4		56.7	46.4	10.3
PI 324688	PI324688_Hungary_Q2	0.034	0.966	Q2	Q2p2		104.6	81.8	101.6	104.6	81.8	22.8
PI 414817	PI414817_Hungary_Q2	0.098	0.902	Q2	Q2p1		50.8	27.2	28.9	50.8	27.2	23.6
PI 414829	PI414829_Hungary_Q2	0	1	Q2	Q2p1		55.9	54		55.9	54	1.9
PI 414838	PI414838_Hungary_Q1	0.997	0.003	Q1	Q1g2		48.4	41	16.2	48.4	16.2	32.2
W6 106	W6106_Hungary_Q1	0.996	0.004	Q1	Q1g3		52.6
PI 508039	PI508039_Hungary,Fejer_Q2	0.194	0.806	Q2	Q2p2		96.8	77.3	70.2	96.8	70.2	26.6
PI 507998	PI507998_Hungary,Nograd_Q1	0.997	0.003	Q1	Q1g3		71.4	46.7	31.1	71.4	31.1	40.3
PI 507975	PI507975_Hungary,Szabolcs-Szatmar_Q2	0	1	Q2	Q2p1		74.4	67.3	67.7	74.4	67.3	7.1
PI 179965	PI179965_India_Q1	1	0	Q1	Q1g3		80.4	40.3	14.1	80.4	14.1	66.3	India	17
PI 346320	PI346320_India_Q2	0.17	0.83	Q2	Q2p1		49.4	38.5	18.5	49.4	18.5	30.9
PI 361366	PI361366_India_Q1	0.986	0.014	Q1	Q1g3		29	22.6	15.3	29	15.3	13.7
PI 549792	PI549792_India_Q1	0.997	0.003	Q1	Q1g2		30.6	33.6	13.7	33.6	13.7	19.9
PI 163116	PI163116_India,Delhi_Q2	0	1	Q2	Q2p1		70.5	52.1	52.4	70.5	52.1	18.4
PI 216042	PI216042_India,Delhi_Q1	1	0	Q1	Q1g3	HG1367	34.2	28.2	5	34.2	5	29.2
PI 271506	PI271506_India,HimachalPradesh_Q2	0	1	Q2	Q2p1		109.1	65.5	68.7	109.1	65.5	43.6
PI 361160	PI361160_India,HimachalPradesh_Q1	0.999	0.001	Q1	Q1g2		31.5	36.4	13.8	36.4	13.8	22.6
PI 361168	PI361168_India,HimachalPradesh_Q2	0	1	Q2	Q2p1		79.1	54.6	55.4	79.1	54.6	24.5
PI 361206	PI361206_India,HimachalPradesh_Q2	0.091	0.909	Q2	Q2p2		52.1	50.1	33.5	52.1	33.5	18.6
PI 361246	PI361246_India,HimachalPradesh_Q1	1	0	Q1	Q1g3		76.7	46.5		76.7	46.5	30.2
PI 361400	PI361400_India,HimachalPradesh_Q1	1	0	Q1	Q1g3		55.3	28.3	20.6	55.3	20.6	34.7
PI 361408	PI361408_India,HimachalPradesh_Q1	0.991	0.009	Q1	Q1g3		77.1	48	20.8	77.1	20.8	56.3
PI 361421	PI361421_India,HimachalPradesh_Q2	0.006	0.994	Q2	Q2p1		66.5	62.4		66.5	62.4	4.1
PI 361264	PI361264_India,JammuandKashmir_Q1	0.982	0.018	Q1	Q1g2		49.2	40.2	13.8	49.2	13.8	35.4
PI 361321	PI361321_India,JammuandKashmir_Q1	0.513	0.487	Q1	Q1g3	HG1367	29.6	26.4	7	29.6	7	22.6
PI 164300	PI164300_India,TamilNadu_Q2	0	1	Q2	Q2p1		70.5	85.1	62	85.1	62	23.1
PI 140306	PI140306_Iran_Q2	0	1	Q2	Q2p1		96.1	41	40.7	96.1	40.7	55.4	Iran	5
PI 142885	PI142885_Iran_Q1	0.997	0.003	Q1	Q1g3		55.7	25.5	28.8	55.7	25.5	30.2
PI 416701	PI416701_Iran_Q1	0.97	0.03	Q1	Q1g3		55.1	17.3	36.9	55.1	17.3	37.8
PI 226523	PI226523_Iran,Khuzestan_Q2	0	1	Q2	Q2p1		62	32.8	30.1	62	30.1	31.9
PI 212019	PI212019_Iran,Markazi_Q2	0.155	0.845	Q2	Q2p2		75.4	54.3		75.4	54.3	21.1
PI 550006	PI550006_Italy_Q1	0.855	0.145	Q1	Q1g3		51.9	24.8	39.9	51.9	24.8	27.1	Italy	1
PI 355897	PI355897_Japan_Q1	0.996	0.004	Q1	Q1g3	HG1367	34.6	30.2	9.5	34.6	9.5	25.1	Japan	5
PI 355898	PI355898_Japan_Q2	0	1	Q2	Q2p1		78.1	36.1	37.1	78.1	36.1	42
PI 598289	PI598289_Japan,Hokkaido_Q2	0	1	Q2	Q2p1		54.5		33.3	54.5	33.3	21.2
PI 598300	PI598300_Japan,Hokkaido_Q2	0	1	Q2	Q2p2		62.5	73.8		73.8	62.5	11.3
PI 598306	PI598306_Japan,Hokkaido_Q2	0.019	0.981	Q2	Q2p1		90	62	70.4	90	62	28
PI 251047	PI251047_Macedonia_Q1	0.986	0.014	Q1	Q1g3		41.5	55.9	61.3	61.3	41.5	19.8	Macedonia	14
PI 358100	PI358100_Macedonia_Q2	0.107	0.893	Q2	Q2p2		88.1	45.4	55.1	88.1	45.4	42.7
PI 358104	PI358104_Macedonia_Q2	0.299	0.701	Q2	Q2p2		68.8	87.5	78.4	87.5	68.8	18.7
PI 358108	PI358108_Macedonia_Q2	0	1	Q2	Q2p1		97.1	80.1		97.1	80.1	17
PI 358117	PI358117_Macedonia_Q2	0.057	0.943	Q2	Q2p1		82.5	25.8	38	82.5	25.8	56.7
PI 358135	PI358135_Macedonia_Q2	0	1	Q2	Q2p2		129	73.9		129	73.9	55.1
PI 358143	PI358143_Macedonia_Q1	0.987	0.013	Q1	Q1g3		61	43.1	23.1	61	23.1	37.9
PI 368764	PI368764_Macedonia_Q2	0	1	Q2	Q2p2		73.8	72.1	62.2	73.8	62.2	11.6
PI 368775	PI368775_Macedonia_Q1	0.803	0.197	Q1	Q1g3		63.2	56.1	66.1	66.1	56.1	10
PI 368781	PI368781_Macedonia_Q1	0.993	0.007	Q1	Q1g3		52.3	25.3	55.6	55.6	25.3	30.3
PI 368791	PI368791_Macedonia_Q1	0.986	0.014	Q1	Q1g3		34.1	39.4	28.7	39.4	28.7	10.7
PI 370538	PI370538_Macedonia_Q2	0.093	0.907	Q2	Q2p1		81.9	40	42	81.9	40	41.9
PI 370552	PI370552_Macedonia_Q2	0.007	0.993	Q2	Q2p1		111.6	54.6	63.4	111.6	54.6	57
PI 370568	PI370568_Macedonia_Q1	1	0	Q1	Q1g3		46.3	22.3		46.3	22.3	24
PI 156830	PI156830_Mexico_Q1	1	0	Q1	Q1g2		61.3	22.7	26.5	61.3	22.7	38.6	Mexico	62
PI 313709	PI313709_Mexico_Q1	1	0	Q1	Q1g1	HG7,HG257,HG1367	7.1	1.8	1.2	7.1	1.2	5.9
PI 313733	PI313733_Mexico_Q1	1	0	Q1	Q1g1	HG7,HG257,HG1367	2	1.1	1.5	2	1.1	0.9			PI313733
PI 313749	PI313749_Mexico_Q1	1	0	Q1	Q1g1	HG7,HG257,HG1367	9.9	3.3	2.1	9.9	2.1	7.8
PI 313820	PI313820_Mexico_Q1	0.998	0.002	Q1	Q1g1	HG7,HG257,HG1367	5.5	2.4	2.1	5.5	2.1	3.4			PI313820
PI 313839	PI313839_Mexico_Q1	0.936	0.064	Q1	Q1g1	HG257,HG1367	12.2	2.1	4.3	12.2	2.1	10.1			PI313839
PI 325731	PI325731_Mexico_Q1	1	0	Q1	Q1g1	HG257,HG1367	17.6	5	4.3	17.6	4.3	13.3			PI325731
PI 325749	PI325749_Mexico_Q1	0.844	0.156	Q1	Q1g1	HG257,HG1367	13.3	5.7	7.5	13.3	5.7	7.6
PI 325750	PI325750_Mexico_Q1	1	0	Q1	Q1g1	HG7,HG257,HG1367	2.9	1.8	3.5	3.5	1.8	1.7
PI 346960	PI346960_Mexico_Q1	1	0	Q1	Q1g1	HG7,HG257,HG1367	3.5	3.7	3.5	3.7	3.5	0.2			PI346960
PI 430204	PI430204_Mexico_Q1	1	0	Q1	Q1g1	HG7,HG257,HG1367	5.5	4.9	2.1	5.5	2.1	3.4			PI430204
PI 430206	PI430206_Mexico_Q1	0.998	0.002	Q1	Q1g1	HG7,HG257,HG1367	9.4	0.9	3.9	9.4	0.9	8.5			PI430206
PI 535395	PI535395_Mexico_Q1	0.701	0.299	Q1	Q1g1	HG1367		11.4	8	11.4	8	3.4
PI 319618	PI319618_Mexico,Aguascalientes_Q1	0.999	0.001	Q1	Q1g1	HG7,HG257,HG1367	7	4.6	3.3	7	3.3	3.7			PI319618
PI 209473	PI209473_Mexico,Chiapas_Q1	0.99	0.01	Q1	Q1g2	HG1367	48	38.4	9.1	48	9.1	38.9
PI 310611	PI310611_Mexico,Chiapas_Q1	0.929	0.071	Q1	Q1g1	HG1367	26	19.5	6.2	26	6.2	19.8			PI310611
PI 310614	PI310614_Mexico,Chiapas_Q1	0.937	0.063	Q1	Q1g1			15	20.6	20.6	15	5.6
PI 533532	PI533532_Mexico,Chiapas_Q1	0.998	0.002	Q1	Q1g1	HG257,HG1367		5.5	8.2	8.2	5.5	2.7
PI 312083	PI312083_Mexico,FederalDistrict_Q1	1	0	Q1	Q1g1	HG7,HG257,HG1367	7.7	4.4	7.7	7.7	4.4	3.3			PI312083
PI 449410	PI449410_Mexico,FederalDistrict_Q1	1	0	Q1	Q1g1	HG257,HG1367	14.5	1.9	2.5	14.5	1.9	12.6			PI449410
PI 533258	PI533258_Mexico,FederalDistrict_Q2	0	1	Q2	Q2p1		95.4	81.4	49.5	95.4	49.5	45.9
PI 533366	PI533366_Mexico,FederalDistrict_Q1	0.987	0.013	Q1	Q1g1	HG257,HG1367		4.5	8.3	8.3	4.5	3.8
PI 309759	PI309759_Mexico,Guanajuato_Q1	0.976	0.024	Q1	Q1g1	HG257,HG1367	15.8	4.1	4.4	15.8	4.1	11.7			PI309759
PI 313328	PI313328_Mexico,Guanajuato_Q1	1	0	Q1	Q1g1	HG7,HG257,HG1367	7.5	3.3	1.6	7.5	1.6	5.9			PI313328
PI 417657	PI417657_Mexico,Guanajuato_Q1	1	0	Q1	Q1g1	HG7,HG257,HG1367	3	4	2.8	4	2.8	1.2			PI417657
W6 26456	W626456_Mexico,Guanajuato_Q2	0	1	Q2	Q2p1		45.3	45	10.3	45.3	10.3	35
PI 201324	PI201324_Mexico,Hidalgo_Q1	1	0	Q1	Q1g1	HG257	10.9	6.3		10.9	6.3	4.6
PI 201354	PI201354_Mexico,Hidalgo_Q1	1	0	Q1	Q1g1	HG7,HG257,HG1367	4.7	1.6	2	4.7	1.6	3.1			PI201354
PI 313384	PI313384_Mexico,Jalisco_Q1	0.975	0.025	Q1	Q1g1		41.9	16.2	20.2	41.9	16.2	25.7
PI 417624	PI417624_Mexico,Jalisco_Q1	0.731	0.269	Q1	Q1g1	HG7,HG1367	1.1	14.3	6.5	14.3	1.1	13.2
PI 309702	PI309702_Mexico,Mexico_Q2	0.009	0.991	Q2	Q2p1		81.1	47.3	33	81.1	33	48.1
PI 313412	PI313412_Mexico,Mexico_Q1	0.999	0.001	Q1	Q1g1	HG257,HG1367		2.8	5.5	5.5	2.8	2.7
PI 313425	PI313425_Mexico,Mexico_Q1	0.991	0.009	Q1	Q1g1	HG257	18.7	4.5	11.5	18.7	4.5	14.2			PI313425
PI 313440	PI313440_Mexico,Mexico_Q1	1	0	Q1	Q1g1	HG7,HG257,HG1367	6.6	2.5	4.1	6.6	2.5	4.1			PI313440
PI 313444	PI313444_Mexico,Mexico_Q1	1	0	Q1	Q1g1	HG7,HG257,HG1367	2.7	1	2.3	2.7	1	1.7			PI313444
PI 313445	PI313445_Mexico,Mexico_Q1	1	0	Q1	Q1g1	HG7,HG257,HG1367	2.1	2	2	2.1	2	0.1			PI313445
PI 313470	PI313470_Mexico,Michoacan_Q1	1	0	Q1	Q1g1	HG257,HG1367		2.8	1.8	2.8	1.8	1
PI 319683	PI319683_Mexico,Michoacan_Q1	0.979	0.021	Q1	Q1g1	HG257,HG1367	14.9	3.5	9.6	14.9	3.5	11.4			PI319683
PI 319684	PI319684_Mexico,Michoacan_Q1	0.974	0.026	Q1	Q1g1	HG7,HG257,HG1367	5.3	5.8	1.6	5.8	1.6	4.2			PI319684
PI 417616	PI417616_Mexico,Michoacan_Q1	1	0	Q1	Q1g1	HG7,HG257,HG1367	6.3	5	2.2	6.3	2.2	4.1			PI417616
PI 417622	PI417622_Mexico,Michoacan_Q1	0.734	0.266	Q1	Q1g1	HG1367	17.9	18.5	4.8	18.5	4.8	13.7			PI417622
PI 313473	PI313473_Mexico,Morelos_Q1	1	0	Q1	Q1g1	HG7,HG257,HG1367	8	3.8	2.8	8	2.8	5.2			PI313473
PI 201387	PI201387_Mexico,Oaxaca_Q1	1	0	Q1	Q1g1	HG257,HG1367	13.7	6.8	3.3	13.7	3.3	10.4			PI201387
PI 203920	PI203920_Mexico,Oaxaca_Q1	1	0	Q1	Q1g1	HG257,HG1367	14.2	5.4	6.6	14.2	5.4	8.8			PI203920
PI 311960	PI311960_Mexico,Oaxaca_Q1	1	0	Q1	Q1g1	HG257,HG1367	18.8	5.7	8	18.8	5.7	13.1
PI 311966	PI311966_Mexico,Oaxaca_Q1	1	0	Q1	Q1g2	HG1367	52.3	29.9	8.6	52.3	8.6	43.7
PI 313490	PI313490_Mexico,Puebla_Q1	1	0	Q1	Q1g1	HG7,HG257,HG1367	5.1	3.1	2.4	5.1	2.4	2.7			PI313490
PI 313501	PI313501_Mexico,Puebla_Q1	1	0	Q1	Q1g1	HG257,HG1367	10.8	2.7	3.1	10.8	2.7	8.1			PI313501
PI 313512	PI313512_Mexico,Puebla_Q1	1	0	Q1	Q1g1	HG7,HG257,HG1367	3.5	9.1	4.6	9.1	3.5	5.6			PI313512
PI 325614	PI325614_Mexico,Puebla_Q1	1	0	Q1	Q1g1	HG7,HG257,HG1367	9.1	4.1	1.5	9.1	1.5	7.6			PI325614
PI 325642	PI325642_Mexico,Puebla_Q1	0.999	0.001	Q1	Q1g1	HG257,HG1367	11.2	4.1	4.5	11.2	4.1	7.1			PI325642
PI 417725	PI417725_Mexico,Puebla_Q1	0.922	0.078	Q1	Q1g1	HG7,HG257,HG1367	4.7	9.9	3	9.9	3	6.9			PI417725
PI 533315	PI533315_Mexico,Puebla_Q1	1	0	Q1	Q1g2		61	40.4	22.8	61	22.8	38.2
PI 196931	PI196931_Mexico,Veracruz_Q1	1	0	Q1	Q1g3		62.1	42.2	28.5	62.1	28.5	33.6
PI 311947	PI311947_Mexico,Veracruz_Q1	0.981	0.019	Q1	Q1g1	HG257,HG1367		2.2	5.3	5.3	2.2	3.1
PI 313524	PI313524_Mexico,Veracruz_Q1	1	0	Q1	Q1g1	HG7,HG257,HG1367	2.6	1.5	1.1	2.6	1.1	1.5
PI 313526	PI313526_Mexico,Veracruz_Q1	1	0	Q1	Q1g2		33.6	28.4		33.6	28.4	5.2
PI 325653	PI325653_Mexico,Veracruz_Q1	0.934	0.066	Q1	Q1g1	HG257,HG1367	11.4	9.6	6.5	11.4	6.5	4.9			PI325653
PI 417721	PI417721_Mexico,Veracruz_Q1	0.933	0.067	Q1	Q1g1	HG257,HG1367	10.4	9.8	3.9	10.4	3.9	6.5			PI417721
PI 449387	PI449387_Mexico,Veracruz_Q1	1	0	Q1	Q1g2		75.1	48.7	19	75.1	19	56.1
PI 533251	PI533251_Mexico,Veracruz_Q1	1	0	Q1	Q1g2		76.9	38.5	18	76.9	18	58.9
PI 533481	PI533481_Mexico,Veracruz_Q2	0.024	0.976	Q2	Q2p1		28	25.6	23	28	23	5
PI 368784	PI368784_Montenegro_Q1	0.988	0.012	Q1	Q1g3		65.5	47.9	44.9	65.5	44.9	20.6	Montenegro	1
PI 165617	PI165617_Netherlands_Q2	0.237	0.763	Q2	Q2p2		48.6	30.7	19.4	48.6	19.4	29.2	Netherlands	10
PI 432623	PI432623_Netherlands_Q2	0.227	0.773	Q2	Q2p2		103.9	67.9	82.2	103.9	67.9	36
PI 486345	PI486345_Netherlands_Q2	0.147	0.853	Q2	Q2p1		28	20.8	15.8	28	15.8	12.2
PI 432702	PI432702_Netherlands,Gelderland_Q2	0	1	Q2	Q2p1		71.9	43.8		71.9	43.8	28.1
PI 432688	PI432688_Netherlands,Groningen_Q2	0.02	0.98	Q2	Q2p1		85.7	34.7	41.7	85.7	34.7	51
PI 458587	PI458587_Netherlands,Limburg_Q2	0.24	0.76	Q2	Q2p2		88.8	63.7	86.1	88.8	63.7	25.1
PI 432669	PI432669_Netherlands,NorthHolland_Q2	0.068	0.932	Q2	Q2p1		37.2	53.3		53.3	37.2	16.1
PI 432658	PI432658_Netherlands,SouthHolland_Q2	0	1	Q2	Q2p1		91.1	61.2		91.1	61.2	29.9
PI 439547	PI439547_Netherlands,SouthHolland_Q2	0.396	0.604	Q2	Q2p2		40.5	23.3	27.9	40.5	23.3	17.2
PI 439576	PI439576_Netherlands,SouthHolland_Q2	0.095	0.905	Q2	Q2p1		42.2		53.4	53.4	42.2	11.2
PI 310872	PI310872_Nicaragua,Boaco_Q1	0.991	0.009	Q1	Q1g2		26	18.5		26	18.5	7.5	Nicaragua	1
PI 218106	PI218106_Pakistan_Q1	1	0	Q1	Q1g3		39.5	32.5	25.7	39.5	25.7	13.8	Pakistan	7
PI 219702	PI219702_Pakistan_Q2	0	1	Q2	Q2p1		108.9	69.1	60.8	108.9	60.8	48.1
PI 219704	PI219704_Pakistan_Q1	1	0	Q1	Q1g3		51.1	33.6	28.2	51.1	28.2	22.9
PI 426878	PI426878_Pakistan_Q1	1	0	Q1	Q1g2		29.5	28.8	14.2	29.5	14.2	15.3
PI 426879	PI426879_Pakistan_Q1	0.993	0.007	Q1	Q1g2		39	28.9	10.7	39	10.7	28.3
PI 427085	PI427085_Pakistan_Q1	0.998	0.002	Q1	Q1g3		34.9	32.8	16.5	34.9	16.5	18.4
W6 20588	W620588_Pakistan,Punjab_Q1	1	0	Q1	Q1g3		37.4	44.2		44.2	37.4	6.8
PI 198038	PI198038_Peru_Q2	0.053	0.947	Q2	Q2p2		129.3	71	63.7	129.3	63.7	65.6	Peru	5
PI 293355	PI293355_Peru_Q2	0	1	Q2	Q2p1	HG257,HG1367	18	7.2	4.1	18	4.1	13.9			PI293355
PI 316030	PI316030_Peru_Q2	0	1	Q2	Q2p1	HG257,HG1367	13.5	8.9	9.2	13.5	8.9	4.6			PI316030
PI 598269	PI598269_Peru_Q2	0	1	Q2	Q2p1	HG1367		10.6	8.4	10.6	8.4	2.2
PI 658525	PI658525_Peru_Q2	0.001	0.999	Q2	Q2p1	HG1367	22.6	21.6	5.3	22.6	5.3	17.3
PI 306158	PI306158_Portugal_Q1	0.999	0.001	Q1	Q1g3		42.3	51.2	41.4	51.2	41.4	9.8	Portugal	1
PI 209053	PI209053_PuertoRico_Q1	1	0	Q1	Q1g2		36.8	24.7	15.2	36.8	15.2	21.6	Puerto Rico	1
PI 415995	PI415995_SovietUnion,Former_Q1	0.978	0.022	Q1	Q1g3		35.2	31.5	37.8	37.8	31.5	6.3	SovietUnion, Former	1
PI 269325	PI269325_Sweden_Q2	0.102	0.898	Q2	Q2p2		33.3	33		33.3	33	0.3	Sweden	3
PI 284703	PI284703_Sweden_Q2	0.059	0.941	Q2	Q2p2		84.5	44.3	38.4	84.5	38.4	46.1
PI 324243	PI324243_Sweden_Q1	1	0	Q1	Q1g3		59.7	31.8	37.4	59.7	31.8	27.9
PI 262163	PI262163_Switzerland_Q2	0.137	0.863	Q2	Q2p2		51.8	41.8		51.8	41.8	10	Switzerland	2
PI 262165	PI262165_Switzerland_Q1	0.825	0.175	Q1	Q1g3		42.2	27.8	28.9	42.2	27.8	14.4
PI 167201	PI167201_Turkey_Q2	0	1	Q2	Q2p1		99.1	78	65.5	99.1	65.5	33.6	Turkey	20
PI 175821	PI175821_Turkey_Q1	0.997	0.003	Q1	Q1g3		76.5	36.1		76.5	36.1	40.4
PI 175867	PI175867_Turkey_Q1	1	0	Q1	Q1g3		41.5	19.8	24.6	41.5	19.8	21.7
PI 339345	PI339345_Turkey_Q2	0	1	Q2	Q2p1		88.5	45.3	45.6	88.5	45.3	43.2
PI 339414	PI339414_Turkey_Q2	0	1	Q2	Q2p1		46.6	39.5		46.6	39.5	7.1
PI 339459	PI339459_Turkey_Q2	0	1	Q2	Q2p1		66.3	48.6	46.4	66.3	46.4	19.9
PI 339480	PI339480_Turkey_Q2	0.037	0.963	Q2	Q2p1		73.1	47.6	53.9	73.1	47.6	25.5
PI 416702	PI416702_Turkey_Q1	1	0	Q1	Q1g3		34.2	35	21.5	35	21.5	13.5
PI 451790	PI451790_Turkey_Q2	0.093	0.907	Q2	Q2p1		76.8	50.3	54.9	76.8	50.3	26.5
PI 169721	PI169721_Turkey,Antalya_Q2	0	1	Q2	Q2p1		75.8	33.2	44.5	75.8	33.2	42.6
PI 169728	PI169728_Turkey,Antalya_Q2	0	1	Q2	Q2p1		51.1	88.1	82.6	88.1	51.1	37
PI 169878	PI169878_Turkey,Balikesir_Q2	0.164	0.836	Q2	Q2p1		111.3
PI 169880	PI169880_Turkey,Balikesir_Q2	0	1	Q2	Q2p1		39.2	58.6	53.8	58.6	39.2	19.4
PI 169901	PI169901_Turkey,Bursa_Q1	0.998	0.002	Q1	Q1g3		48.6	44.6		48.6	44.6	4
PI 169920	PI169920_Turkey,Bursa_Q1	0.976	0.024	Q1	Q1g3		38.8	36.5	45	45	36.5	8.5
PI 173044	PI173044_Turkey,Gaziantep_Q1	0.96	0.04	Q1	Q1g3	HG1367		13	3	13	3	10
PI 169790	PI169790_Turkey,Izmir_Q2	0.099	0.901	Q2	Q2p1			80.4	51.9	80.4	51.9	28.5
PI 171783	PI171783_Turkey,Rize_Q1	0.98	0.02	Q1	Q1g3		70.5	31.5		70.5	31.5	39
PI 171788	PI171788_Turkey,Trabzon_Q1	0.942	0.058	Q1	Q1g3		22.2	42.6	17.8	42.6	17.8	24.8
PI 171791	PI171791_Turkey,Trabzon_Q2	0	1	Q2	Q2p1		37.4
PI 226921	PI226921_Ukraine_Q1	0.98	0.02	Q1	Q1g3		50.3	77.3	57.1	77.3	50.3	27	Ukraine	1
PI 661909	PI661909_UnitedKingdom,England_Q1	0.735	0.265	Q1	Q1g3		48.4	25.7		48.4	25.7	22.7	United Kingdom, England	1
PI 548816	PI548816_UnitedStates_Q1	1	0	Q1	Q1g2	HG1367	54.6	25.8	8.9	54.6	8.9	45.7	United States	30
PI 550256	PI550256_UnitedStates_Q1	0.992	0.008	Q1	Q1g2		32.7	24.9		32.7	24.9	7.8
PI 561051	PI561051_UnitedStates_Q2	0.34	0.66	Q2	Q2p2		74	57.4	58.7	74	57.4	16.6
PI 561931	PI561931_UnitedStates_Q1	0.659	0.341	Q1	Q1g3		31.4	49.1	33	49.1	31.4	17.7
PI 578021	PI578021_UnitedStates_Q2	0.006	0.994	Q2	Q2p1		21.7	56.6	20.9	56.6	20.9	35.7
PI 578230	PI578230_UnitedStates_Q2	0.373	0.627	Q2	Q2p2		84	41.8	42.7	84	41.8	42.2
W6 26720	W626720_UnitedStates_Q2	0.01	0.99	Q2	Q2p1		59.7	30.4	27.3	59.7	27.3	32.4
W6 28432	W628432_UnitedStates_Q2	0.001	0.999	Q2	Q2p2		110.8	39.5	59.1	110.8	39.5	71.3
PI 550154	PI550154_UnitedStates,California_Q2	0.438	0.562	Q2	Q2p2		84.7	53.2	58.6	84.7	53.2	31.5
PI 522246	PI522246_UnitedStates,Colorado_Q1	0.941	0.059	Q1	Q1g3		61.7	43.6	33.2	61.7	33.2	28.5
PI 550070	PI550070_UnitedStates,Colorado_Q1	0.996	0.004	Q1	Q1g3		34.5	28.3	13.8	34.5	13.8	20.7
PI 550366	PI550366_UnitedStates,Colorado_Q1	0.977	0.023	Q1	Q1g3		59.4	51.2	34.5	59.4	34.5	24.9
PI 550392	PI550392_UnitedStates,Colorado_Q1	0.994	0.006	Q1	Q1g2		77	43.9	14.8	77	14.8	62.2
PI 638673	PI638673_UnitedStates,Florida_Q1	0.813	0.187	Q1	Q1g2		24.9	24.3	11.4	24.9	11.4	13.5
W6 23686	W623686_UnitedStates,Florida_Q2	0	1	Q2	Q2p1		75.9	58.8	51.8	75.9	51.8	24.1
PI 549637	PI549637_UnitedStates,Idaho_Q2	0.215	0.785	Q2	Q2p2		107.2	53.8		107.2	53.8	53.4
PI 613166	PI613166_UnitedStates,Idaho_Q1	0.986	0.014	Q1	Q1g2		57.6	43.9	13	57.6	13	44.6
PI 451799	PI451799_UnitedStates,Maine_Q2	0.011	0.989	Q2	Q2p1		51.6	42.5	22.8	51.6	22.8	28.8
PI 550346	PI550346_UnitedStates,Michigan_Q2	0.282	0.718	Q2	Q2p2		86.9	41.7		86.9	41.7	45.2
PI 550420	PI550420_UnitedStates,Michigan_Q2	0.195	0.805	Q2	Q2p2		56.6	47.2		56.6	47.2	9.4
PI 433570	PI433570_UnitedStates,Minnesota_Q2	0	1	Q2	Q2p1			45.8	37.4	45.8	37.4	8.4
PI 549570	PI549570_UnitedStates,Missouri_Q1	0.991	0.009	Q1	Q1g2		63.9	40.1	20.2	63.9	20.2	43.7
PI 549593	PI549593_UnitedStates,Missouri_Q1	0.953	0.047	Q1	Q1g2		61.6	22.9		61.6	22.9	38.7
PI 304255	PI304255_UnitedStates,Montana_Q2	0	1	Q2	Q2p1		97	88.5	45.9	97	45.9	51.1
PI 608375	PI608375_UnitedStates,Nebraska_Q1	0.989	0.011	Q1	Q1g2		65.9	32.1	16	65.9	16	49.9
PI 608388	PI608388_UnitedStates,Nebraska_Q1	0.999	0.001	Q1	Q1g1	HG7,HG257,HG1367	5.8	2.4	1.7	5.8	1.7	4.1
PI 353577	PI353577_UnitedStates,NewMexico_Q1	1	0	Q1	Q1g3		71.7	49.9		71.7	49.9	21.8
PI 483125	PI483125_UnitedStates,NorthDakota_Q1	0.973	0.027	Q1	Q1g3		70.2	29.5	22.1	70.2	22.1	48.1
PI 642447	PI642447_UnitedStates,Washington_Q2	0.04	0.96	Q2	Q2p1		62.2	47.5	30.3	62.2	30.3	31.9
PI 661865	PI661865_UnitedStates,WestVirginia_Q2	0.006	0.994	Q2	Q2p1		59.6	109.8		109.8	59.6	50.2
PI 462027	PI462027_Yemen_Q1	1	0	Q1	Q1g3		59.5	38.2	39.4	59.5	38.2	21.3	Yemen	1

## Sheet: S2_Diff
	Supplementary Table S2. Female Index of three soybean cyst nematode populations used in this study on HG Type soybean indicator and race differential lines with Williams 82 as control.
	Differential line	HG Type 7				HG Type 2.5.7				HG Type 1.3.6.7
		(race 6)				(race 5)				(race 14)
		Mean	SD	Min	Max	Mean	SD	Min	Max	Mean	SD	Min	Max
	1 (PI 438497 = Peking)	0.9	0.2	0.7	1.2	4	0.4	3.7	4.4	17.4425	9.03754	9.42519	27.2364	SCN HG Type test (Niblack et al., 2002)
	2 (PI 88788)	1.4	0.7	0.7	2.1	42.2	9.9	30.8	48	4.76092	1.31293	3.29571	5.83067
	3 (PI 90763)	0.2	0.2	0	0.5	0.2	0.1	0.1	0.3	25.108	11.231	12.6374	34.4249
	4 (PI 437654)	0.2	0.2	0	0.5	0.1	0.2	0	0.4	0	0	0	0
	5 (PI 209332)	1.8	1.3	0.9	3.3	48.3	5.5	43.4	54.2	4.97228	1.74276	3.65688	6.94888
	6 (PI 89772)	0.1	0.1	0	0.1	0.4	0.2	0.1	0.5	12.2138	5.70506	6.08622	17.3722
	7 (PI 548316)	14	4.1	11.1	18.7	44.3	4.9	39	48.6	33.2544	10.546	22.9924	44.0632
	PI518671 (Williams 82)	100	31.7	73	135	100	7.2	92	106	100	0	100	100	SCN susceptible control
	Females/plant on PI518671 (Williams 82)	289	92	211	390	360	26	331	382	472.333	28.9097	443	500.8
	PI 548402 (Peking)	0.6	0.4	0.2	1.2	3.3	1	2.4	5	17.4425	9.03754	9.42519	27.2364	SCN Race test (Riggs and Schmitt, 1988)
	PI 548982 (Pickett 71)	19.3	6.2	10.8	27.9	23.7	4.2	17.5	28.4
	PI 548988 (Pickett)	25.6	3.4	20.9	29.3	33.7	6.8	26.8	42.8	87.906	14.3928	77.5148	104.334
	PI 88788	2	1.1	1.2	3.8	58.5	7.9	49.1	68.3	4.76092	1.31293	3.29571	5.83067
	PI 90763	0	0	0	0	0.1	0.1	0	0.3	25.108	11.231	12.6374	34.4249
	PI518671 (Williams 82)	100	10.6	86.4	111.5	100	10	84	107.6	100	0	100	100	SCN susceptible control
	Females/plant on PI518671 (Williams 82)	426	45	368	475	376	37	316	405	472.333	28.9097	443	500.8

## Sheet: S3_parameter
Supplementary Table S3. Parameter of FI of SCN HG Type 7 (race 6), HG Type 2.5.7 (race 5) and HG Type 1.3.6.7 (race 14) and t-test of FI among the three common bean panels: all (354 accessions), Q1 (203 accessions), and Q2 (152 accessions) for resistance to the three HG Types.
Parameter	all (354 accessions)			Q1 (203 accessions)			Q2 (152 accessions)
	HG_Type 7 race6_FI	HG Type 2.5.7 race5_FI	HG_Type 1.3.6.7 race14_FI	HG_Type 7 race6_FI	HG Type 2.5.7 race5_FI	HG_Type 1.3.6.7 race14_FI	HG_Type 7 race6_FI	HG Type 2.5.7 race5_FI	HG_Type 1.3.6.7 race14_FI
No. (N)	335	344	293	192	198	178	143	146	115
No. of lines with FI < 10	33	57	72	30	48	60	3	9	12
% of lines with FI < 10	9.85075	16.5698	24.5734	15.625	24.2424	33.7079	2.0979	6.16438	10.4348
Average (Ȳ)	53.6	36.6	29.1	44.0474	27.6343	18.9882	66.4336	48.6753	44.8122
Minium (Min)	1.1	0.9	1.1	1.1	0.9	1.1	2.4	4.3	1.5
Maximum (Max)	136.9	109.8	111.3	114.3	101.1	66.1	136.9	109.8	111.3
Range	135.8	108.9	110.2	113.2	100.2	65	134.5	105.5	109.8
Variance	875.64	490.4	513.57	727.627	321.16	215.739	791.642	467.131	571.8
Standard deviation (SD)	29.59	22.14	22.66	26.9746	17.9209	14.688	28.1361	21.6132	23.9123
Standard error (SE)	1.62	1.19	1.32	1.94672	1.27359	1.10092	2.35286	1.78872	2.22984
Coefficient of variation (CV)	55.2	60.6	77.8	14.0493	9.05098	8.25171	19.6756	14.8036	20.7933
t-test	All vs Q1			All vs Q1			Q1 vs Q2
T-value	3.77494	5.13574	5.87259	4.49545	5.61485	6.05886	7.3306	9.58237	10.3844
P-value	8.91548e-05	1.96525e-07	4.06661e-09	4.36447e-06	1.65311e-08	1.56524e-09	8.75704e-13	1.01014e-19	5.36492e-22
Lod (-log(P))	4.04986	6.70658	8.39077	5.36007	7.7817	8.80542	12.0576	18.9956	21.2704

## Sheet: S4_r
Supplementary Table S4. Correlation coefficients of SCN FI among three HG Types.
Correlation coefficients (r)	HG_Type 7 (race 6)	HG_Type 2,5,7 (race5)	HG_Type 1.3.6.7 (race14)
HG_Type 7 (race6)	1
HG_Type_2.5.7 (race5)	0.707	1
HG_Type 1.3.6.7 (race14)	0.708	0.76	1

## Sheet: S5_anavo
Supplementary Table S5. ANOVA of resistance to SCN HG Type 2.5.7 (race 5), HG Type 7 (race 6) and HG Type 1.3.6.7 (race 14)
Parameter	Source	DF	Sum of Squares	Mean Square	F Ratio	Prob > F	MS component	EMS	H2 %
race5_FI	Block	2	1203.52	601.76	3.8368	0.022
race5_FI	PI_accession	354	497021	1404.02	8.952	<.0001	MSG	σ2e + bσ2G
race5_FI	Error	680	106650	156.84			MSE	σ2e	72.6
race5_FI	C. Total	1036	605131
race6_FI	Block	2	94958.9	47479.4	122.502	<.0001
race6_FI	PI_accession	312	756285	2423.99	6.2542	<.0001	MSG	σ2e + bσ2G
race6_FI	Error	614	237974	387.58			MSE	σ2e	63.7
race6_FI	C. Total	928	1.0916e+06
race14_FI	Block	2	4029.96	2014.98	22.873	<.0001
race14_FI	PI_accession	294	446576	1518.97	17.2425	<.0001	MSG	σ2e + bσ2G
race14_FI	Error	569	50125.7	88.0944			MSE	σ2e	84.4
race14_FI	C. Total	865	501162

## Sheet: S6_all.set
Supplementary Table S6. List of 34 SNPs with LOD(-log(P-value)) greater than 6.24 plus 6 SNPs with LOD>5.4 detected by at least one model (BLINK, FarmCUP, MLMM, or MLM in GAPIT 3) plus t-test for resistance to one of three SCN HG types: HG Type 7 (race 6), HG Type 2.5.7 (race 5), or HG Type 1.3.6.7 (race 14) in 354 common bean accessions, and each SNP located on chromosome and its position based …
SNP	Chr	pos	SNP type	MAF%	LOD (-log(P-value)) for Resistance to SCN HG Type 2.5.7 (race 5)					Beneficial _allele	Unbeneficial _allele	at least one with lod>6.24	LOD (-log(P-value)) for Resistance to SCN HG Type 7 (race 6)					Beneficial _allele	Unbeneficial _allele	at least one with lod>6.24	LOD (-log(P-value)) for Resistance to SCN HG Type 1.3.6.7 (race 14)					Beneficial _allele	Unbeneficial _allele	at least one with lod>6.24	Comment
					BLINK	FarmCPU	MLMM	MLM	t-test				BLINK	FarmCPU	MLMM	MLM	t-test				BLINK	FarmCPU	MLMM	MLM	t-test
Chr01_13319318	1	13319318	C/T	41.7151	0.370473	0.162965	0.68553	1.53558	32.5615		T		0.087969	1.06574	0.350766	0.611669	19.0565	C	T		7.90608	0.605572	3.34213	4.76624	47.7846	A	T	blink	all.race14.blink
Chr02_11919575	2	11919575	A/G	32.5581	1.18282	1.64381	2.16852	1.85024	3.10429	A	G		1.38772	5.52739	2.64908	2.20211	0.700836	A	G	FarmCPU=5.53	1.19329	0.768507	0.901124	1.32947	3.57872	A	T		all.race6.farmCPU(>5.4)
Chr02_23518869	2	23518869	A/T	6.39535	0.0611138	0.198653	0.587351	0.782099	7.69908	T	A		0.495338	0.117635	0.44306	0.460663	2.27771	T	A		10.2457	13.2932	3.67346	5.61725	12.0762	T	A	blink.farmCPU(mlm)	all.race14.blink.farmCPU(mlm)
Chr02_29113945	2	29113945	G/T	31.25	0.826571	1.06804	1.07218	1.42587	6.15941	T	G		2.06958	0.437263	0.614036	0.593249	7.14885	T	G		18.9175	2.34294	2.13445	5.20187	14.8147	T	A	blink(mlm)	all.race14.blink(mlm)
Chr02_30209783	2	30209783	G/T	47.8198	1.09075	0.732944	1.38855	1.08622	2.95611	T	G		0.974638	0.447061	0.29107	0.585724	1.71462	T	G		3.5636	19.1535	1.04909	7.12923	0.999396	A	T	farmCPU.mlm	all.race14.farmCPU.mlm
Chr02_30212013	2	30212013	A/G	48.4012	0.493297	1.62905	0.561694	0.367075	5.2541	A	G		1.96869	0.907775	1.10511	1.20074	2.25935	A	G		3.54214	0.730769	11.326	6.02288	0.396095	A	T	mlmm	all.race14.mlmm
Chr02_47299285	2	47299285	A/G	46.9477	2.41952	0.648636	1.86513	1.47027	18.8943	A	G		6.59125	8.26548	3.94298	3.72435	17.9064	A	G	all.race6.blink.farmCPU	1.08621	0.809673	0.686165	0.848617	22.7879	A	T		all.race6.farmCPU
Chr02_49178367	2	49178367	C/T	21.5116	0.408478	0.0714457	0.056561	0.0900895	2.76046	T	C		1.57232	2.06295	1.56817	1.31619	2.98831	T	C		6.56488	8.23206	2.51718	5.22396	6.39771	T	A	blink.farmCPU(mlm)	all.race14.blink.farmCPU(mlm)
Chr03_1949907	3	1949907	A/G	15.407	0.428065	2.25734	0.763872	0.00661674	12.5832	G	A		5.40111	10.0083	6.85391	6.31373	17.0978	G	A	all.race6.farmCPU.mlmm.mlm	0.617616	0.230054	0.578763	0.59462	16.171	T	A		all.race6.farmCPU.mlmm.mlm
Chr03_2858955	3	2858955	A/G	7.70349	7.20803	1.78803	3.47629	2.6885	3.52499	G	A	race5.all.blink	1.78341	1.64192	1.24177	2.29313	1.01875	G	A		3.18388	2.24003	1.23818	3.97465	1.99396	T	A		race5.all.blink
Chr04_24395030	4	24395030	C/T	40.843	0.674057	0.127157	1.01609	0.898902	4.4182	C	T		1.02694	5.41917	1.2901	1.28782	8.70768	C	T	FarmCPU=5.42	0.0762892	0.14458	1.18255	1.26349	2.91102	A	T		all.race6.farmCPU(>5.4)
Chr05_32095251	5	32095251	A/G	7.70349	0.0408551	0.194661	0.0179906	0.613821	5.29282	A	G		1.72766	0.935952	0.728623	1.05615	1.18822	A	G		2.8915	3.51573	8.2738	4.88258	1.13787	A	T	mlmm	all.race14.mlmm
Chr06_17252819	6	17252819	C/T	32.8488	0.625117	0.231506	2.79832	2.7336	28.3122	C	T		6.02049	1.31812	5.22524	5.98074	21.8623	C	T	blink(6.02).(mlmm.mlm>5.2)	0.016271	0.0300322	1.24435	3.94779	35.6388	A	T		all.race6.blink(>6).(mlmm.mlm)
Chr06_18291827	6	18291827	C/T	37.2093	0.104016	0.142416	0.802291	1.53275	29.0589	C	T		1.827	5.49524	2.27365	2.27206	23.6429	C	T	FarmCPU=5.50	0.131623	0.0345014	1.14075	0.967793	52.5401	A	T		all.race6.farmCPU(>5.4)
Chr06_18305803	6	18305803	A/T	8.28488	1.96956	1.57608	4.40511	5.23497	19.1411	A	T		6.1533	7.31821	5.1506	4.79503	33.7622	A	T	race6.(blink=6.15).farmCPU	1.15815	0.365214	2.9464	3.20561	23.5722	A	T		all.race6.blink.farmCPU
Chr06_20880399	6	20880399	C/T	27.6163	4.07092	6.31617	3.76123	1.78113	0.657228	T	C	race5.all.farmCPU	0.00286753	0.0227775	1.77897	1.51723	1.48228	T	C		0.900187	1.4617	1.51189	1.11891	0.546547	A	T		all.race5.farmCPU
Chr06_20913387	6	20913387	C/T	25	1.61963	0.108219	1.4046	0.688511	0.37842	T	C		6.49104	5.6378	3.17528	2.70522	2.0559	T	C	race6.blink.(farmCPU=5.64)	0.783758	1.69856	0.766079	0.99906	0.72312	A	T		all.race6.blink.(farmCPU)
Chr06_21369146	6	21369146	A/G	5.08721	2.12631	4.57893	4.08539	4.96248	19.2242	G	A		0.857949	1.05846	3.22774	3.61679	16.5479	G	A		2.36852	6.88231	3.2135	3.40638	8.69823	T	A	farmCPU	all.race14.farmCPU
Chr06_30044825	6	30044825	A/G	6.97674	0.652723	11.7672	0.554211	8.01368	9.59734	A	G	race5.all.farmCPU.mlm	0.909559	0.612076	1.66064	1.13055	6.10819	A	G		0.0210246	0.391854	0.289486	5.11305	10.9475	A	T		all.race5.farmCPU.mlm
Chr06_30072683	6	30072683	C/T	6.8314	9.15169	1.86066	11.4211	8.5986	9.15833	C	T	race5.all.blink.MLMM.MLM	0.509059	0.131119	0.774989	0.32745	4.58812	C	T		0.243394	0.163696	0.349948	2.48333	8.79081	A	T		all.race5.blink.MLMM.MLM
Chr06_30148782	6	30148782	C/T	9.01163	1.47767	1.68076	1.6731	5.58945	9.92996	T	C		1.68829	2.36491	2.85366	1.60734	8.84352	T	C		0	6.83869	0.046079	10.3692	20.0439	T	A	farmCPU.mlm	all.race14.farmCPU.mlm
Chr06_30220067	6	30220067	G/T	9.30233	1.55903	1.34039	1.40531	5.34199	10.5274	G	T		1.69586	2.06709	2.62849	1.66827	9.56085	G	T		1.64062	0	15.8599	10.3692	20.5324	A	T	mlmm.mlm	all.race14.mlmm.mlm
Chr07_3952691	7	3952691	A/T	11.3372	2.92942	6.58966	3.59727	1.16477	1.80012	A	T	race5.all.farmCPU	0.0460874	0.0717234	0.177271	0.161854	0.962267	A	T		0.461784	1.61982	0.324008	0.0855598	1.80308	A	T		all.race5.farmCPU
Chr08_2039730	8	2039730	C/T	42.5872	2.4527	1.26577	3.24655	2.50063	23.9227	T	C		0.760849	1.03271	0.461392	0.44867	14.9694	T	C		1.1352	7.12147	2.24462	2.5855	37.3788	T	A	farmCPU	all.race14.farmCPU
Chr08_15800162	8	15800162	A/T	5.08721	0.290815	0.729231	0.20457	0.856727	2.5384	T	A		1.57231	0.559606	2.28028	1.7242	0.58349	T	A		3.28321	9.3242	3.95169	2.3771	1.35921	T	A	farmCPU	all.race14.farmCPU
Chr08_57315180	8	57315180	A/T	42.2965	0.346896	0.26165	0.328305	0.780314	13.5233	T	A		0.0880244	0.607107	0.41878	0.663135	7.87559	T	A		2.25028	6.85435	2.34979	1.92601	17.0357	T	A	farmCPU	all.race14.farmCPU
Chr09_9549732	9	9549732	C/T	43.314	0.0595625	0.0528717	0.27411	0.194013	17.5473	C	T		0.585907	5.96662	2.46573	2.17539	9.74549	C	T	FarmCPU=5.97	0.434904	1.57368	1.30107	1.53621	22.3404	A	T		all.race6.farmCPU(>5.4)
Chr09_29866343	9	29866343	A/G	37.3547	1.26557	14.4861	8.94059	6.72686	34.8912	A	G	race5.all.farmCPU.mlmm.mlm	1.62915	0.157587	0.551484	0.905684	19.6812	A	G		1.43553	0.0167619	0.896498	2.36007	39.1384	A	T		all.race5.farmCPU.mlmm.mlm
Chr09_29870288	9	29870288	C/T	37.936	9.44586	0.150174	0.167297	6.50192	35.2278	C	T	race5.all.blink.mlm	1.37759	0.176037	0.436313	0.685194	19.3706	C	T		1.79776	0.335655	1.56409	2.74963	40.4795	A	T		all.race5.blink.mlm
Chr09_33640568	9	33640568	A/T	14.6802	0.0366333	0.890645	0.276281	0.386942	2.63801	T	A		0.0445676	1.01755	0.232555	0.135512	4.53297	T	A		0.0876945	12.5678	1.66367	2.67363	10.59	T	A	farmCPU	all.race14.farmCPU
Chr09_37961787	9	37961787	C/T	38.8081	7.67534	0.207028	2.77671	3.00769	9.28918	T	C	race5.all.blink	0.825985	0.609425	1.51388	1.40518	9.94239	T	C		0.0822385	1.00392	2.35455	2.52002	9.6995	T	A		all.race5.blink
Chr10_5036799	10	5036799	A/G	21.0756	0.204297	0.636625	2.399	1.06469	49.9055	A	G		14.9858	1.22641	2.86153	2.46788	48.3196	A	G	race6.blink	0.779253	1.31499	2.25736	0.610174	44.853	A	T		all.race6.blink
Chr10_8842042	10	8842042	G/T	13.9535	0.571421	0.0197375	1.66208	2.83409	19.2102	T	G		0.391856	0.564336	0.585156	0.898664	9.87544	T	G		2.0952	3.35874	13.7329	4.80123	24.1193	T	A	mlmm	all.race14.mlmm
Chr10_39751933	10	39751933	A/T	33.8663	0.755239	0.201066	0.585439	1.2047	15.4763	A	T		0.696503	0.998648	1.88901	1.76924	10.9633	A	T		6.96408	0.401728	0.0851276	3.64498	21.6087	A	T	blink	all.race14.blink
Chr10_39764207	10	39764207	A/T	33.7209	0.598279	0.252135	0.530244	1.14526	14.582	T	A		1.01038	0.59877	2.3892	2.25907	10.732	T	A		0.90833	7.14323	0.327795	3.82998	21.5332	T	A	farmCPU	all.race14.farmCPU
Chr10_40292204	10	40292204	C/T	31.9767	0.651377	0.262527	1.00181	2.11272	23.1286	T	C		0.858009	0.419764	1.78863	1.60966	14.5056	T	C		0.76679	0.303877	10.6837	5.5829	34.1019	T	A	mlmm	all.race14.mlmm
Chr11_1206371	11	1206371	C/T	9.01163	5.93348	10.8072	8.86095	6.00797	18.2545	T	C	race5.all.farmCPU.mlmm.mlm	0.694957	0.53263	0.192503	0.119275	6.63471	T	C		1.64979	1.13623	2.99132	3.42404	14.7865	T	A		all.race5.farmCPU.mlmm.mlm
Chr11_6596659	11	6596659	A/G	18.75	0.221765	0.054127	0.972252	2.37526	71.0373	G	A		1.65269	5.54041	2.14447	2.16213	74.6089	G	A	FarmCPU=5.54	0.693657	0.995457	2.18866	1.76805	57.0141	T	A		all.race6.farmCPU(>5.4)
Chr11_48710669	11	48710669	C/T	14.5349	2.30352	7.152	2.91097	2.02623	1.26941	T	C	race5.all.farmCPU	1.60458	0.109884	0.694801	0.737359	1.47548	T	C		1.30777	1.45914	0.823639	0.708144	0.7441	T	A		all.race5.farmCPU
Chr11_52783349	11	52783349	A/G	6.8314	2.78454	7.01651	4.7182	4.62729	6.46432	G	A	race5.all.farmCPU	0.130659	0.786916	0.757555	0.569264	2.2991	G	A		0.496128	1.01301	1.24813	2.14751	2.89423	T	A		all.race5.farmCPU

## Sheet: S7.Q1
Supplementary Table S7. List of 21 SNPs with LOD(-log(P-value)) greater than 6.16 plus 3 SNPs with LOD close to 6.16 detected by at least one model (BLINK, FarmCUP, MLMM, or MLM in GAPIT 3) plus t-test for resistance to one of three SCN races: HG Type 7 (race 6), HG Type 2.5.7 (race 5), or HG Type 1.3.6.7 (race 14) in Q1 panel of 202 common bean accessions, and each SNP located on chromosome and …
SNP	Chr	pos	SNP type	MAF%	LOD (-log(P-value)) for Resistance to SCN HG Type 2.5.7 (race 5)					Beneficial _allele	Unbeneficial _allele	at least one with lod>6.16	LOD (-log(P-value)) for Resistance to SCN HG Type 7 (race 6)					Beneficial _allele	Unbeneficial _allele	at least one with lod>6.16	LOD (-log(P-value)) for Resistance to SCN HG Type 1.3.6.7 (race 14)					Beneficial _allele	Unbeneficial _allele	at least one with lod>6.16	Comment
					BLINK	FarmCPU	MLMM	MLM	t-test				BLINK	FarmCPU	MLMM	MLM	t-test				BLINK	FarmCPU	MLMM	MLM	t-test
Chr01_659552	1	659552	A/G	6.31313	2.96969	0.0130208	6.12723	5.4281	5.71141	A	G	(mlmm.mlm)	0.902107	0.748306	1.22497	1.33046	1.37743	A	G		0.21433	0.360612	1.97535	2.03213	3.35445	A	G		Q1.race5.(mlmm.mlm)>5.4
Chr01_869806	1	869806	A/G	9.34343	7.85117	3.03734	1.40027	4.74528	2.63876	A	G	blink	1.2114	0.598951	1.10993	1.13416	1.02397	A	G		0.564772	0.3902	2.04438	2.14564	1.79526	A	G		Q1.race5.blink
Chr01_1578731	1	1578731	G/T	6.31313	1.46831	0.166755	0.36951	1.92584	2.39629	G	T		0.358019	0.222239	0.24761	0.0395868	0.570533	G	T		9.09847	4.75217	5.25096	5.04502	5.65407	G	T	blink(mlmm.mlm)	Q1.race14
Chr02_26871668	2	26871668	A/T	3.0303	15.1634	8.93055	7.8541	6.15465	3.067	T	A	blink.farmCPU.MLMM.(mlm)	0.633344	0.774067	1.05548	1.45367	3.53445	T	A		1.98973	0.0106513	1.42678	1.33544	3.89504	T	A		Q1.race5.blink.farmCPU.MLMM.(mlm)
Chr02_30148093	2	30148093	C/T	36.1111	0.0889692	0.555978	0.210631	1.06149	4.28239	C	T		1.08527	0.0892282	1.45903	0.852233	4.07901	C	T		0.894595	0.757932	0.131256	6.27808	2.76542	T	C	mlm	Q1.race14
Chr02_30166957	2	30166957	C/T	36.1111	0.104354	0.602722	0.189607	1.08847	4.34582	T	C		1.24879	0.134106	1.84653	1.14786	3.96845	T	C		0.624446	0.638379	0.127057	6.72423	2.77904	C	T	mlm	Q1.race14
Chr02_30172942	2	30172942	A/T	38.3838	0.486843	0.217422	0.311994	0.0531599	5.26176	A	T		1.52333	0.361183	1.56315	0.804756	4.2341	A	T		0.942414	0.348831	0.0933225	6.14584	2.08925	T	A	mlm	Q1.race14(=6.15)
Chr02_30212013	2	30212013	A/G	37.6263	0.173429	0.235229	0.082032	0.161324	4.8501	A	G		0.95905	0.0222743	1.20287	0.633527	3.96916	A	G		6.26721	15.166	9.07481	7.2701	2.55311	G	A	blink.farmcpu.mlmm.mlm	Q1.race14
Chr02_44691419	2	44691419	C/T	17.9293	1.89763	0.968736	1.60268	1.6199	4.42588	T	C		0.555601	0.428505	0.884777	1.67507	5.49005	T	C		6.91701	7.90223	2.91371	2.53871	0.996774	T	C	blink.farmcpu	Q1.race14
Chr02_47299285	2	47299285	A/G	24.7475	1.04771	0.50426	2.32618	1.5283	5.7435	A	G		0.324038	0.623735	6.64407	4.37091	8.22082	A	G	mlmm	0.0280577	0.913912	0.586912	0.148997	4.67915	A	G		Q1.race6
Chr02_47306325	2	47306325	C/G	24.2424	0.894223	0.501132	2.0283	1.32329	6.5372	G	C		11.4441	8.97164	0.287625	4.28098	9.14021	G	C	blink.farmPU	0.139037	0.826677	0.616849	0.194992	5.65137	G	C		Q1.race6
Chr03_32841463	3	32841463	C/T	9.09091	2.6148	10.3786	3.36646	3.42757	2.30983	T	C	farmCPU	0.0379921	0.48828	0.289791	0.85765	1.39472	T	C		0.126138	0.0948599	0.421343	0.560804	1.96131	T	C		Q1.race5.farmCPU
Chr03_39606839	3	39606839	C/T	28.0303	1.64635	6.14659	1.64323	1.48717	0.838539	T	C	farmCPU(=6.15)	1.86325	2.35509	2.17609	3.02682	1.64633	T	C		0.0833898	0.843313	0.100242	0.0578058	0.762252	C	T		Q1.race5.farmCPU(=6.15)
Chr04_23973020	4	23973020	A/G	30.303	0.0424892	0.317254	0.627106	0.118053	9.60703	G	A		6.81808	0.15943	3.24788	2.44605	15.1826	G	A	blink	0.103238	0.215428	0.849899	1.04506	6.67498	G	A		Q1.race6
Chr05_1518440	5	1518440	C/T	11.6162	6.49059	1.48532	4.80178	2.7168	0.74427	T	C	blink	1.7402	0.223004	2.1237	2.47026	0.872823	T	C		0.175329	0.691087	0.585918	0.351192	3.85612	T	C		Q1.race5.blink
Chr05_1582653	5	1582653	A/G	32.3232	1.2035	8.10733	4.17104	4.24735	0.758138	G	A	farmCPU	1.50695	0.0912472	1.41571	1.31491	0.561586	G	A		0.3005	0.961791	0.648107	0.26968	0.356781	A	G		Q1.race5.farmCPU
Chr06_8761580	6	8761580	C/T	22.4747	0.798538	0.318088	0.307898	0.0450454	0.578131	T	C		0.284219	0.186522	0.0772767	0.045707	0.447022	C	T		1.62226	7.32846	0.951547	0.86582	1.78498	T	C	farmCPU	Q1.race14
Chr08_51457377	8	51457377	A/C	3.0303	0.506817	0.212261	1.00302	1.20784	1.37509	C	A		4.13552	1.65577	4.82056	3.51692	7.5005	C	A		0.0914418	0.559615	0.665131	0.44678	2.25505	C	A		Q1.race6
Chr09_28924508	9	28924508	C/T	9.59596	5.49713	9.13106	3.26821	2.97209	3.34463	T	C	farmCPU(blink)	2.3004	0.0632309	1.32504	0.772955	1.23182	T	C		1.13813	0.608434	0.946229	0.360436	2.37525	T	C		Q1.race5.farmCPU(blink)
Chr09_33604204	9	33604204	A/G	32.0707	0.818228	0.131669	0.0678869	0.506046	9.78481	G	A		1.22331	0.0127463	1.15456	1.35706	13.2405	G	A		5.40206	7.51933	3.84465	4.17171	7.26824	G	A	farmCPU(blink)	Q1.race14
Chr10_5036799	10	5036799	A/G	35.101	1.95532	0.949007	1.08023	1.42979	35.449	A	G		7.86502	7.34604	6.09228	4.05968	41.9046	A	G	blink.farmPU(mlmm)	0.0411779	0.215761	0.885419	1.19919	30.6876	A	G		Q1.race6
Chr10_38987657	10	38987657	A/G	19.697	0.336065	0.130153	0.0673556	0.149851	3.75373	A	G		0.219461	1.28079	0.606034	0.528786	4.5887	A	G		7.00743	8.11156	2.6703	3.08823	11.1019	A	G	blink.farmcpu	Q1.race14
Chr11_44414763	11	44414763	A/G	37.6263	0.0358542	0.0614668	0.060222	0.480642	2.48025	G	A		3.16185	10.5402	4.53788	3.42832	0.352391	G	A	farmCPU	0.785505	0.242718	0.116034	0.026417	4.8671	G	A		Q1.race6
Chr11_48336427	11	48336427	A/T	4.54545	1.31071	0.0503038	0.758211	0.722194	4.00841	T	A		1.8937	6.17813	1.77344	2.01618	1.44262	T	A	farmCPU	0.627528	0.290879	0.261702	0.568465	2.35366	T	A		Q1.race6

## Sheet: S8.Q2
Supplementary Table S8. List of 13 SNPs with LOD(-log(P-value)) greater than 6.05 plus 2 SNPs detected by at least one model (BLINK, FarmCUP, MLMM, or MLM in GAPIT 3) plus t-test for resistance to one of three SCN races: HG Type 7 (race 6), HG Type 2.5.7 (race 5), or HG Type 1.3.6.7 (race 14) in Q2 panel of 152 common bean accessions, and each SNP located on chromosome and its position based on t…
SNP	Chr	pos	SNP type	MAF %	LOD (-log(P-value)) for Resistance to SCN HG Type 2.5.7 (race 5)					Beneficial _allele	Unbeneficial _allele	at least one with lod>6.05	LOD (-log(P-value)) for Resistance to SCN HG Type 7 (race 6)					Beneficial _allele	Unbeneficial _allele	at least one with lod>6.05	LOD (-log(P-value)) for Resistance to SCN HG Type 1.3..6.7 (race 14)					Beneficial _allele	Unbeneficial _allele	at least one with lod>6.05	Comment
					BLINK	FarmCPU	MLMM	MLM	t-test				BLINK	FarmCPU	MLMM	MLM	t-test				BLINK	FarmCPU	MLMM	MLM	t-test
Chr02_29299558	2	29299558	A/G	29.4521	0.178163	0.0193523	0.0195659	0.0468218	1.45057	G	A		0.427463	0.399404	0.191695	0.192326	3.6256	G	A		2.4768	7.89977	3.37424	2.53669	11.5292	G	A	farmCPU	Q2.race14
Chr03_1949907	3	1949907	A/G	34.589	0.267262	0.337865	0.151031	0.0929977	1.53912	G	A		4.89098	6.22104	4.89237	4.3926	7.47909	G	A	farmCPU(blink.mlmm.mlm)	0.745995	0.163083	0.812533	0.286806	1.65275	G	A		Q2.race6
Chr04_12478607	4	12478607	C/T	46.2329	0.386305	1.12872	1.24864	1.38843	1.0944	C	T		0.214533	0.56517	0.911726	0.905146	0.783307	T	C		3.99424	10.1759	3.00188	3.17098	0.490904	C	T	mlmm	Q2.race14
Chr04_39598958	4	39598958	A/T	20.8904	0.187973	0.192105	0.229395	0.476588	0.420321	T	A		0.799463	5.02638	0.844911	0.839915	0.768524	A	T	framCPU=5.03	0.143752	0.619129	0.853367	0.849642	0.946952	A	T		Q2.race6(lod>5)
Chr06_18293932	6	18293932	A/C	15.0685	0.0232106	0.171904	2.49028	2.35178	19.3702	A	C		1.50834	9.2759	4.31844	3.93673	17.7572	A	C	farmCPU	0.0463847	0.151823	0.653792	0.85222	15.4679	A	C		Q2.race6
Chr06_18305742	6	18305742	A/G	14.0411	2.74252	8.8057	4.22215	3.60344	20.3659	A	G	farmCPU	0.442674	0.577115	3.98585	3.66573	17.1355	A	G		0.12357	0.34191	1.48087	1.56798	17.5878	A	G		Q2.race5.farmCPU
Chr06_30044825	6	30044825	A/G	14.3836	10.1364	7.19992	6.62577	5.67722	6.03822	A	G	blink.farmCPU.mlmm(mlm)	0.768772	0.455022	0.964297	0.956336	2.05392	A	G		0.32692	0.400086	0.113506	2.94655	4.98409	A	G		Q2.race5.blink.farmCPU.mlmm(mlm)
Chr06_30148782	6	30148782	C/T	21.2329	0.647963	0.114635	0.292652	4.00704	4.05138	T	C		0.802499	0.673555	1.16644	1.15192	2.13619	T	C		5.73295	0.09016	0.28798	5.24241	7.81495	T	C	(blink=5.73;mlm=5.24)	Q2.race14(lod>5.2)
Chr06_30220067	6	30220067	G/T	21.9178	0.52687	0.0357232	0.269239	3.79682	4.29053	G	T		0.831747	0.520665	1.18114	1.16606	2.46691	G	T		0	0.09016	6.25917	5.24241	7.95682	G	T	mlmm(mlm)	Q2.race14
Chr07_39850257	7	39850257	A/G	18.4932	0.603129	0.222909	1.19538	1.75317	1.43033	A	G		2.72024	0.198688	1.24422	1.22663	1.24863	A	G		8.55481	4.37393	2.32652	2.96204	2.2438	A	G	blink	Q2.race14
Chr08_5695623	8	5695623	A/T	5.47945	1.71393	0.361927	2.17122	2.96988	2.88687	A	T		0.557315	0.134863	0.777351	0.77373	0.908468	A	T		2.30421	7.25786	2.97161	3.88318	6.10268	A	T	farmCPU	Q2.race14
Chr09_11079054	9	11079054	A/C	38.0137	1.84043	7.30666	2.79969	2.67186	8.8433	C	A	farmCPU	0.290006	0.781337	0.585633	0.584833	1.89776	C	A		0.0639947	6.27345	1.05939	1.6759	4.47147	C	A	farmCPU	Q2.race5.farmCPU
Chr09_27831015	9	27831015	C/T	5.47945	1.84375	6.53142	2.50689	1.90438	3.44035	T	C	farmCPU	1.07829	0.54895	0.354695	0.355344	0.826297	T	C		0.796915	1.15382	1.30595	1.00031	1.28279	T	C		Q2.race5.farmCPU
Chr10_36498798	10	36498798	C/T	13.0137	0.621852	0.627179	0.383971	0.180163	5.04985	C	T		0.367021	0.128118	0.4487	0.448994	8.54513	C	T		7.26325	1.05562	0.790601	0.943271	4.75201	C	T	blink	Q2.race14
Chr11_1206371	11	1206371	C/T	21.2329	4.20152	7.47685	4.69342	3.48933	7.46184	T	C	farmCPU	0.199624	0.640321	0.225883	0.226575	1.24714	T	C		1.936	1.47663	2.80266	1.76156	3.89853	T	C		Q2.race5.farmCPU

## Sheet: S9_gene
Supplementary Table S9. List of 138 genes which are located at 50 Kb distances on upstream and downstream of the 20 SNP markers in Tables 1, 2, and 3 associated with the three SCN HG Types.
SNP	Chr	Pos	Genes located at 50 kb distance from the 20 associated SNP markers
Chr02_23518869	2	23518869	Phvul.002G109500	Phvul.002G109600	Phvul.002G109700	Phvul.002G109800	Phvul.002G109900
Chr02_26871668	2	26871668	Phvul.002G126600	Phvul.002G126700	Phvul.002G126800	Phvul.002G126900	Phvul.002G127000
Chr02_30212013	2	30212013	Phvul.002G149400	Phvul.002G149500	Phvul.002G149600
Chr02_47299285	2	47299285	Phvul.002G304300	Phvul.002G304400	Phvul.002G304500	Phvul.002G304600	Phvul.002G304700	Phvul.002G304800	Phvul.002G304900	Phvul.002G304904	Phvul.002G305100	Phvul.002G305200
Chr02_47306325	2	47306325	Phvul.002G304400	Phvul.002G304500	Phvul.002G304600	Phvul.002G304700	Phvul.002G304800	Phvul.002G304900	Phvul.002G304904	Phvul.002G305100	Phvul.002G305200	Phvul.002G305300	Phvul.002G305400
Chr03_1949907	3	1949907	Phvul.003G019800	Phvul.003G019900	Phvul.003G020000	Phvul.003G020100	Phvul.003G020200	Phvul.003G020300	Phvul.003G020400	Phvul.003G020500	Phvul.003G020600	Phvul.003G020700	Phvul.003G020800	Phvul.003G020900	Phvul.003G021000	Phvul.003G021100
Chr06_18293932	6	18293932	Phvul.006G070200	Phvul.006G070300	Phvul.006G070400	Phvul.006G070500	Phvul.006G070600	Phvul.006G070800	Phvul.006G070900	Phvul.006G071000	Phvul.006G071100
Chr06_18305803	6	18305803	Phvul.006G070300	Phvul.006G070400	Phvul.006G070500	Phvul.006G070600	Phvul.006G070800	Phvul.006G070900	Phvul.006G071000	Phvul.006G071100	Phvul.006G071200
Chr06_30044825	6	30044825	Phvul.006G204650	Phvul.006G204725	Phvul.006G204800	Phvul.006G204900	Phvul.006G204900	Phvul.006G205000	Phvul.006G205100	Phvul.006G205200	Phvul.006G205300	Phvul.006G205400	Phvul.006G205500	Phvul.006G205600	Phvul.006G205700	Phvul.006G205800	Phvul.006G205900
Chr06_30072683	6	30072683	Phvul.006G205100	Phvul.006G205200	Phvul.006G205300	Phvul.006G205400	Phvul.006G205500	Phvul.006G205600	Phvul.006G205700	Phvul.006G205800	Phvul.006G205900	Phvul.006G206000	Phvul.006G206100	Phvul.006G206200	Phvul.006G206300	Phvul.006G206400
Chr06_30148782	6	30148782	Phvul.006G206200	Phvul.006G206300	Phvul.006G206400	Phvul.006G206500	Phvul.006G206600	Phvul.006G206700	Phvul.006G206800	Phvul.006G206900	Phvul.006G207000	Phvul.006G207033	Phvul.006G207066	Phvul.006G207100
Chr06_30220067	6	30220067	Phvul.006G207000	Phvul.006G207033	Phvul.006G207066	Phvul.006G207100	Phvul.006G207200	Phvul.006G207300	Phvul.006G207400	Phvul.006G207500	Phvul.006G207600	Phvul.006G207700	Phvul.006G207800	Phvul.006G207900	Phvul.006G208000	Phvul.006G208100
Chr09_28924508	9	28924508	Phvul.009G190500	Phvul.009G190533	Phvul.009G190566	Phvul.009G190599	Phvul.009G190632
Chr09_29866343	9	29866343	Phvul.009G196100	Phvul.009G196200	Phvul.009G196300	Phvul.009G196400	Phvul.009G196500	Phvul.009G196600	Phvul.009G196700	Phvul.009G196800
Chr09_29870288	9	29870288	Phvul.009G196100	Phvul.009G196200	Phvul.009G196300	Phvul.009G196400	Phvul.009G196500	Phvul.009G196600	Phvul.009G196700	Phvul.009G196800
Chr10_5036799	10	5036799	Phvul.010G034400	Phvul.010G034500	Phvul.010G034600	Phvul.010G034700	Phvul.010G034800	Phvul.010G034901	Phvul.010G035000
Chr10_38987657	10	38987657	Phvul.010G113266	Phvul.010G113332	Phvul.010G113400	Phvul.010G113500	Phvul.010G113600	Phvul.010G113700	Phvul.010G113800	Phvul.010G113900	Phvul.010G114000
Chr10_39751933	10	39751933	Phvul.010G118000	Phvul.010G118100	Phvul.010G118200	Phvul.010G118300	Phvul.010G118400	Phvul.010G118500
Chr10_39764207	10	39764207	Phvul.010G118000	Phvul.010G118100	Phvul.010G118200	Phvul.010G118300	Phvul.010G118400	Phvul.010G118500	Phvul.010G118600
Chr11_1206371	11	1206371	Phvul.011G014600	Phvul.011G014600	Phvul.011G014700	Phvul.011G014800	Phvul.011G014900	Phvul.011G015000	Phvul.011G015100	Phvul.011G015200	Phvul.011G015300	Phvul.011G015400	Phvul.011G015500	Phvul.011G015600	Phvul.011G015700	Phvul.011G015800	Phvul.011G015900	Phvul.011G016000
Gene_ID	Chrom	start	end	Human-Readable-Description
Phvul.002G109500	2	23481012	23482191
Phvul.002G109600	2	23521662	23522544	SAUR-like auxin-responsive protein family
Phvul.002G109700	2	23534187	23535913	Ribosomal protein L2 family
Phvul.002G109800	2	23540411	23543613	coatomer gamma-2 subunit, putative / gamma-2 coat protein, putative / gamma-2 COP, putative
Phvul.002G109900	2	23562603	23567907	Plant protein of unknown function (DUF869)
Phvul.002G126600	2	26820122	26823012	Leucine-rich repeat protein kinase family protein
Phvul.002G126700	2	26840401	26841579	KAR-UP F-box 1
Phvul.002G126800	2	26863363	26873918	RECQ helicase L2
Phvul.002G126900	2	26876087	26891264	heteroglycan glucosidase 1
Phvul.002G127000	2	26908782	26923199	heteroglycan glucosidase 1
Phvul.002G149400	2	30177769	30181399	Phototropic-responsive NPH3 family protein
Phvul.002G149500	2	30216646	30218163	DORNROSCHEN-like
Phvul.002G149600	2	30230262	30232462	2-oxoglutarate (2OG) and Fe(II)-dependent oxygenase superfamily protein
Phvul.002G304300	2	47246286	47255001	K+ efflux antiporter 4
Phvul.002G304400	2	47264983	47266443	myb-like transcription factor family protein
Phvul.002G304500	2	47276236	47280875	Protein kinase protein with adenine nucleotide alpha hydrolases-like domain
Phvul.002G304600	2	47286227	47287700	Pyridoxal phosphate phosphatase-related protein
Phvul.002G304700	2	47290820	47294656	Mitochondrial ATP synthase subunit G protein
Phvul.002G304800	2	47299804	47303649	N-MYC downregulated-like 1
Phvul.002G304900	2	47306186	47314474	Metallopeptidase M24 family protein
Phvul.002G304904	2	47329695	47339935	1-amino-cyclopropane-1-carboxylate synthase 7
Phvul.002G305100	2	47339856	47344277	Mitochondrial ATP synthase subunit G protein
Phvul.002G305200	2	47347438	47349371	S-adenosyl-L-methionine-dependent methyltransferases superfamily protein
Phvul.002G305300	2	47349634	47351346	ribosomal protein S15A E
Phvul.002G305400	2	47351465	47354251	F-box/RNI-like superfamily protein
Phvul.003G019800	3	1905162	1907635	nudix hydrolase homolog 18
Phvul.003G019900	3	1911935	1915805	Ran BP2/NZF zinc finger-like superfamily protein
Phvul.003G020000	3	1919195	1922011	2-oxoglutarate (2OG) and Fe(II)-dependent oxygenase superfamily protein
Phvul.003G020100	3	1925820	1928517	2-oxoglutarate (2OG) and Fe(II)-dependent oxygenase superfamily protein
Phvul.003G020200	3	1932530	1934959	2-oxoglutarate (2OG) and Fe(II)-dependent oxygenase superfamily protein
Phvul.003G020300	3	1940275	1943381	2-oxoglutarate (2OG) and Fe(II)-dependent oxygenase superfamily protein
Phvul.003G020400	3	1947544	1952837	MMS ZWEI homologue 1
Phvul.003G020500	3	1956999	1962836	Caleosin-related family protein
Phvul.003G020600	3	1964205	1966501	Ribosomal protein L10 family protein
Phvul.003G020700	3	1967966	1972929	Caleosin-related family protein
Phvul.003G020800	3	1978149	1981422	Caleosin-related family protein
Phvul.003G020900	3	1984197	1985981
Phvul.003G021000	3	1988089	1992111	TIFY domain/Divergent CCT motif family protein
Phvul.003G021100	3	1998312	2030235
Phvul.006G070200	6	18248775	18250370	ZIP metal ion transporter family
Phvul.006G070300	6	18255046	18259995	Pentatricopeptide repeat (PPR) superfamily protein
Phvul.006G070400	6	18262144	18264294	Nuclear transport factor 2 (NTF2) family protein
Phvul.006G070500	6	18266044	18268005	Nuclear transport factor 2 (NTF2) family protein
Phvul.006G070600	6	18270024	18285426	Acyl-CoA N-acyltransferases (NAT) superfamily protein
Phvul.006G070800	6	18306525	18310744
Phvul.006G070900	6	18317699	18318407
Phvul.006G071000	6	18322802	18325604	Phosphatidate cytidylyltransferase family protein
Phvul.006G071100	6	18337909	18339112
Phvul.006G071200	6	18348170	18349354
Phvul.006G204650	6	29997408	29998040	F-box and associated interaction domains-containing protein
Phvul.006G204725	6	29998142	29998645
Phvul.006G204800	6	29999663	30001731	centrin2
Phvul.006G204900	6	30003343	30014310	minichromosome maintenance 9
Phvul.006G205000	6	30015738	30019968	DNA methyltransferase-2
Phvul.006G205100	6	30021340	30025994	RNA-binding (RRM/RBD/RNP motifs) family protein
Phvul.006G205200	6	30028690	30032270	3-deoxy-d-arabino-heptulosonate 7-phosphate synthase
Phvul.006G205300	6	30043569	30044438	EXORDIUM like 2
Phvul.006G205400	6	30053153	30056339	Aldolase-type TIM barrel family protein
Phvul.006G205500	6	30056524	30058349	UDP-Glycosyltransferase superfamily protein
Phvul.006G205600	6	30060015	30062254	UDP-Glycosyltransferase superfamily protein
Phvul.006G205700	6	30064901	30067021	UDP-glucosyl transferase 85A2
Phvul.006G205800	6	30076072	30080766	methyl-CPG-binding domain 8
Phvul.006G205900	6	30081885	30085106	metacaspase 2
Phvul.006G206000	6	30087015	30090021	metacaspase 3
Phvul.006G206100	6	30092857	30095567	alpha/beta-Hydrolases superfamily protein
Phvul.006G206200	6	30096159	30102172	translocon at the outer membrane of chloroplasts 64-V
Phvul.006G206300	6	30103345	30108602	Protein phosphatase 2C family protein
Phvul.006G206400	6	30115355	30126362	Calmodulin-binding transcription activator protein with CG-1 and Ankyrin domains
Phvul.006G206500	6	30128189	30133525	Tetratricopeptide repeat (TPR)-like superfamily protein
Phvul.006G206600	6	30136875	30142642	K+ uptake permease 7
Phvul.006G206700	6	30144607	30149315	CD2-binding protein-related
Phvul.006G206800	6	30153391	30158718	pumilio 7
Phvul.006G206900	6	30160645	30168305	dentin sialophosphoprotein-related
Phvul.006G207000	6	30169361	30171510	Leucine-rich repeat protein kinase family protein
Phvul.006G207033	6	30176659	30178863	Peroxidase superfamily protein
Phvul.006G207066	6	30184567	30186480	Peroxidase superfamily protein
Phvul.006G207100	6	30195978	30199540	Peroxidase superfamily protein
Phvul.006G207200	6	30202883	30206051	Thioesterase superfamily protein
Phvul.006G207300	6	30205595	30207866	light harvesting complex photosystem II subunit 6
Phvul.006G207400	6	30208924	30214686	Protein phosphatase 2C family protein
Phvul.006G207500	6	30214988	30216876	Bifunctional inhibitor/lipid-transfer protein/seed storage 2S albumin superfamily protein
Phvul.006G207600	6	30224677	30225373	DNAJ-like 20
Phvul.006G207700	6	30232086	30232843	DNAJ-like 20
Phvul.006G207800	6	30236258	30240254	sulphate transporter 1;1
Phvul.006G207900	6	30249654	30251313	Heavy metal transport/detoxification superfamily protein
Phvul.006G208000	6	30254355	30261620	Transducin/WD40 repeat-like superfamily protein
Phvul.006G208100	6	30263072	30268639	BRI1-associated receptor kinase
Phvul.009G190500	9	28878140	28884406	H(+)-ATPase 11
Phvul.009G190533	9	28930142	28934270	DNAJ heat shock family protein
Phvul.009G190566	9	28940690	28945605	calcium-dependent protein kinase 30
Phvul.009G190599	9	28959482	28962838	Pentatricopeptide repeat (PPR) superfamily protein
Phvul.009G190632	9	28972306	28975493	Nodulin-like / Major Facilitator Superfamily protein
Phvul.009G196100	9	29819184	29822632
Phvul.009G196200	9	29827564	29830272	Protein of unknown function, DUF593
Phvul.009G196300	9	29841503	29851540	ENTH/ANTH/VHS superfamily protein
Phvul.009G196400	9	29869708	29872379
Phvul.009G196500	9	29873739	29877359	Co-chaperone GrpE family protein
Phvul.009G196600	9	29881893	29883160	HSP20-like chaperones superfamily protein
Phvul.009G196700	9	29884930	29888070	Ribosomal protein L20
Phvul.009G196800	9	29893330	29919591	Structural maintenance of chromosomes (SMC) family protein
Phvul.010G034400	10	4985705	4991669	Seven transmembrane MLO family protein
Phvul.010G034500	10	5000862	5001206
Phvul.010G034600	10	5037704	5048093	like heterochromatin protein (LHP1)
Phvul.010G034700	10	5043339	5044331
Phvul.010G034800	10	5076326	5108691
Phvul.010G034901	10	5076869	5078141	SNARE associated Golgi protein family
Phvul.010G035000	10	5078288	5078917	SNARE associated Golgi protein family
Phvul.010G113266	10	38952666	38954447	UDP-Glycosyltransferase superfamily protein
Phvul.010G113332	10	38955916	38957154	cyclic nucleotide gated channel 3
Phvul.010G113400	10	38967402	38968023
Phvul.010G113500	10	38979086	38981519	eukaryotic translation initiation factor 3B-2
Phvul.010G113600	10	38985436	38991418	UDP-Glycosyltransferase superfamily protein
Phvul.010G113700	10	38995279	38997358	RING/U-box superfamily protein
Phvul.010G113800	10	38997925	39002523
Phvul.010G113900	10	39004680	39013108	SET domain protein 14
Phvul.010G114000	10	39020185	39024393	RNA-binding CRS1 / YhbY (CRM) domain-containing protein
Phvul.010G118000	10	39723437	39724564	S-adenosyl-L-methionine-dependent methyltransferases superfamily protein
Phvul.010G118100	10	39731271	39735599	GRF1-interacting factor 3
Phvul.010G118200	10	39739015	39739637
Phvul.010G118300	10	39752572	39758271	CBL-interacting protein kinase 9
Phvul.010G118400	10	39776364	39781788	D-arabinono-1,4-lactone oxidase family protein
Phvul.010G118500	10	39795425	39798608	IQ-domain 17
Phvul.010G118600	10	39807622	39810293	RNA-binding (RRM/RBD/RNP motifs) family protein
Phvul.011G014600	11	1154757	1160262	ubiquitin-specific protease 24
Phvul.011G014700	11	1162787	1164046	Transducin/WD40 repeat-like superfamily protein
Phvul.011G014800	11	1170720	1178217	purple acid phosphatase 24
Phvul.011G014900	11	1180597	1185622	purple acid phosphatase 27
Phvul.011G015000	11	1192507	1193757	scarecrow-like 3
Phvul.011G015100	11	1198222	1201346	Pectin lyase-like superfamily protein
Phvul.011G015200	11	1202132	1204327	tonoplast intrinsic protein 5;1
Phvul.011G015300	11	1205296	1211056	P-loop containing nucleoside triphosphate hydrolases superfamily protein
Phvul.011G015400	11	1211914	1212129
Phvul.011G015500	11	1214539	1214742
Phvul.011G015600	11	1216341	1221252	PLAC8 family protein
Phvul.011G015700	11	1231010	1241793	Lysyl-tRNA synthetase, class II
Phvul.011G015800	11	1246042	1246719	peroxin 11B
Phvul.011G015900	11	1247888	1250560	LUC7 N_terminus domain-containing protein
Phvul.011G016000	11	1254475	1260086	conserved oligomeric Golgi complex component-related / COG complex component-related

## Sheet: S10.RGA
Supplementary Table S10. List of five disease resistance genes which are located at 50 Kb distances on upstream and downstream of the 6 of the 20 SNP markers in Tables 1, 2, and 3 associated with the three SCN HG Types, 7 (race 6), 2.5.7 (race 5), and 1.3.6.7 (race 14).
Gene	Chr	Gene_start (bp)	Gene_end (bp)	Gene_size (bp)	Arabi-defline	SNP	Chr	SNP_Pos (bp)	from gene start (bp)	from gene end (bp)	SCN Race	Set
Phvul.002G126600	2	26820122	26823012	2891	Leucine-rich repeat protein kinase family protein	Chr02_26871668	2	26871668	51546	48656	race 6	Q1
Phvul.002G276900	2	44653929	44660871	6943	Leucine-rich repeat protein kinase family protein	Chr02_44691419	2	44691419	37490	30548	race 6	Q1
Phvul.006G207000	6	30169361	30171510	2150	Leucine-rich repeat protein kinase family protein	Chr06_30148782	6	30148782	-20579	-22728	race 14	all, Q2
						Chr06_30220067	6	30220067	50706	48557	race 14	all, Q2
Phvul.011G015300	11	1205296	1211056	5761	P-loop containing nucleoside triphosphate hydrolases superfamily protein	Chr11_1206371	11	1206371	1075	-4685	race 5	all, Q2
Phvul.011G173801	11	48350423	48351775	1353	NB-ARC domain-containing disease resistance protein	Chr11_48336427	11	48336427	-13996	-15348	race 6	Q1

[truncated: 13 more sheets: S11.race5.GP, S12.race6.GP, S13.race14.GP, S14.fold, S15.GP.Q1.Q2, S16_GP_across, S17_GP_race, S18_GP_r_race, S19_GH.GP, S20_R.line, S21a.m, S21b_QTL.region, S22]
