# Supplementary material for: Genome and GWAS analyses for soybean cyst nematode resistance in USDA world-wide common bean (Phaseolus vulgaris) germplasm
Source: Front Plant Sci. 2025 Mar 21;16:1520087. doi: 10.3389/fpls.2025.1520087 (PMC11968425; doi:10.3389/fpls.2025.1520087)
Supplement: Supplementary file 2 [file Table2.xlsx]

## Sheet: Fig.S1_approach
	Supplementary Figure S1. Evaluation, genome-wide association study and genomic prediction for SCN Resistance in Common bean.

## Sheet: Fig.S2_SNP_distri
	Supplementary Fig. S2. Distribution of the 87,176 single nucleotide polymorphism (SNP) markers on the 11 chromosomes of common bean. Common bean chromosomes are on the vertical axis. Chromosome length in Mb is on the horizontal axis, and the color represents the number of SNPs per 1Mb window size, SNP density.

## Sheet: Fig.S3-1_tree
Supplementary Figure S3-1. The traditional rectangular phylogenetic tree combining structure populations with two sub-populations (Q1 and Q2) from STRCTURE 2 and the Maximum Likelihood (ML) method from MEGA 7 among 354 common bean USDA Grin Accessions. The common bean accession number, the accession original country, and the structure population (cluster Q) were merged together into one taxon nam…

## Sheet: Fig.S3-2_PCA
	Supplementary Figure S3-2. Population genetic diversity analysis in the association panel consisted of 354 USDA common bean germplasm accessions. (1) Left: four 3D graphical plots of the principal component analysis (PCA); (2) Middle: Phylogenetic tree (unrooted) of the sub-populations by neighbor-joining (NJ) method; and (3) Right: Phylogenetic tree (fan) of sub-populations from 2 to 5 by neighb…
								PCA=2
								PCA=3
								PCA=4
							PCA=5

## Sheet: Fig.S3-3PCA.eigen
		Supplementary Fig. S3-3. PCA.eigenValue plot drawn by GAPIT 3 in 354 common bean accessions, where PCA=2 to 10.

## Sheet: Fig.S3-4_Kin
		Supplementary Figure S3-4. Kinship plot drawn by GAPIT 3 in 354 common bean accessions, showing two distinct groups.

## Sheet: Fig.S4_Q1.PCA
	Supplementary Figure S4. Population genetic diversity analysis in the association sub-panel (Q1) consisted of 202 USDA common bean germplasm accessions. (1) Left: 3D graphical plot of the principal component analysis (PCA); (2) Middle: Phylogenetic tree (unrooted) of the sub-populations by neighbor-joining (NJ) method; and (3) Right: Phylogenetic tree (fan) of sub-populations by neighbor-joining …

## Sheet: Fig.S5_Q2.pca
	Supplementary Figure S4. Population genetic diversity analysis in the association sub-panel (Q2) consisted of 152 USDA common bean germplasm accessions. (1) Left: 3D graphical plot of the principal component analysis (PCA); (2) Middle: Phylogenetic tree (unrooted) of the sub-populations by neighbor-joining (NJ) method; and (3) Right: Phylogenetic tree (fan) of sub-populations by neighbor-joining …

## Sheet: Fig.S6_race5_Q1
	Supplementary Figure S6. Distribution of Manhattan plot (left) and QQ-plot (right) of GWAS for resistance to SCN HG Type 2.5.7 (race 5) in sub-population Q1 consisted of 202 accessions based on BLINK, FarmCPU, MLMM, and MLM in GAPIT3. For the Manhattan plot (Left), the x-axis presents the common bean 11 chromosomes and the y-axis for LOD (-log(P-value)) value. For the QQ-plot (right), the x-axis …

## Sheet: Fig.S7_race6_Q1
	Supplementary Figure S7. The multiple Manhattan plot (left) and QQ plot (right) symphysic MLM, MLMM, FarmCPU and BLINK models in GAPIT3 for resistance to SCN HG Type 7 (race 6) in sub-population Q1 consisted of 202 accessions. For the Manhattan plot (left), the x-axis presents the common bean 11 chromosomes and the y-axis for LOD (-log(P-value)) value. For the QQ-plot (right), the x-axis presents…

[truncated: 15 more sheets: Fig.S8_race14.Q1, Fig.S9_race5.Q2, Fig.S10_race6.Q2, Fig.S11_race14.Q2, Fig.S12a_GP_race5, Fig.S12b_GP-race5, Fig.S13a_GP_race6, Fig.S13b_GP_race6, Fig.S14a_GP.race14, Fig.S14b_GP_race14, Fig.S15_fold, Fig.S16_GH, Fig.S17_r.line, Fig.S18_m20.line, Fig.S19.]
